# Supplementary material for: Automated navigation of condensate phase behavior with active machine learning
Source: Nat Commun. 2025 Oct 30;16:9598. doi: 10.1038/s41467-025-64617-2 (PMC12575655; doi:10.1038/s41467-025-64617-2)
Supplement: Supplementary file 4 — Source Data [file 41467_2025_64617_MOESM4_ESM.xlsx]

## Sheet: fig2_general_points_grid
Conc_AP_Lys_100_(mM)	Conc_AP_Asp_200_(mM)
0.1	0.1
0.2	0.1
0.3	0.1
0.4	0.1
0.5	0.1
0.6	0.1
0.7	0.1
0.8	0.1
0.9	0.1
1	0.1
1.1	0.1
1.2	0.1
1.3	0.1
1.4	0.1
1.5	0.1
1.6	0.1
1.7	0.1
1.8	0.1
1.9	0.1
2	0.1
2.1	0.1
2.2	0.1
2.3	0.1
2.4	0.1
2.5	0.1
2.6	0.1
2.7	0.1
2.8	0.1
2.9	0.1
3	0.1
3.1	0.1
3.2	0.1
3.3	0.1
3.4	0.1
3.5	0.1
3.6	0.1
3.7	0.1
3.8	0.1
3.9	0.1
4	0.1
4.1	0.1
4.2	0.1
4.3	0.1
4.4	0.1
4.5	0.1
4.6	0.1
4.7	0.1
4.8	0.1
4.9	0.1
5	0.1
5.1	0.1
5.2	0.1
5.3	0.1
5.4	0.1
5.5	0.1
5.6	0.1
5.7	0.1
5.8	0.1
5.9	0.1
6	0.1
6.1	0.1
6.2	0.1
6.3	0.1
6.4	0.1
6.5	0.1
6.6	0.1
6.7	0.1
6.8	0.1
6.9	0.1
7	0.1
7.1	0.1
7.2	0.1
7.3	0.1
7.4	0.1
7.5	0.1
7.6	0.1
7.7	0.1
7.8	0.1
7.9	0.1
8	0.1
8.1	0.1
0.1	0.2
0.2	0.2
0.3	0.2
0.4	0.2
0.5	0.2
0.6	0.2
0.7	0.2
0.8	0.2
0.9	0.2
1	0.2
1.1	0.2
1.2	0.2
1.3	0.2
1.4	0.2
1.5	0.2
1.6	0.2
1.7	0.2
1.8	0.2
1.9	0.2
2	0.2
2.1	0.2
2.2	0.2
2.3	0.2
2.4	0.2
2.5	0.2
2.6	0.2
2.7	0.2
2.8	0.2
2.9	0.2
3	0.2
3.1	0.2
3.2	0.2
3.3	0.2
3.4	0.2
3.5	0.2
3.6	0.2
3.7	0.2
3.8	0.2
3.9	0.2
4	0.2
4.1	0.2
4.2	0.2
4.3	0.2
4.4	0.2
4.5	0.2
4.6	0.2
4.7	0.2
4.8	0.2
4.9	0.2
5	0.2
5.1	0.2
5.2	0.2
5.3	0.2
5.4	0.2
5.5	0.2
5.6	0.2
5.7	0.2
5.8	0.2
5.9	0.2
6	0.2
6.1	0.2
6.2	0.2
6.3	0.2
6.4	0.2
6.5	0.2
6.6	0.2
6.7	0.2
6.8	0.2
6.9	0.2
7	0.2
7.1	0.2
7.2	0.2
7.3	0.2
7.4	0.2
7.5	0.2
7.6	0.2
7.7	0.2
7.8	0.2
7.9	0.2
8	0.2
8.1	0.2
0.1	0.3
0.2	0.3
0.3	0.3
0.4	0.3
0.5	0.3
0.6	0.3
0.7	0.3
0.8	0.3
0.9	0.3
1	0.3
1.1	0.3
1.2	0.3
1.3	0.3
1.4	0.3
1.5	0.3
1.6	0.3
1.7	0.3
1.8	0.3
1.9	0.3
2	0.3
2.1	0.3
2.2	0.3
2.3	0.3
2.4	0.3
2.5	0.3
2.6	0.3
2.7	0.3
2.8	0.3
2.9	0.3
3	0.3
3.1	0.3
3.2	0.3
3.3	0.3
3.4	0.3
3.5	0.3
3.6	0.3
3.7	0.3
3.8	0.3
3.9	0.3
4	0.3
4.1	0.3
4.2	0.3
4.3	0.3
4.4	0.3
4.5	0.3
4.6	0.3
4.7	0.3
4.8	0.3
4.9	0.3
5	0.3
5.1	0.3
5.2	0.3
5.3	0.3
5.4	0.3
5.5	0.3
5.6	0.3
5.7	0.3
5.8	0.3
5.9	0.3
6	0.3
6.1	0.3
6.2	0.3
6.3	0.3
6.4	0.3
6.5	0.3
6.6	0.3
6.7	0.3
6.8	0.3
6.9	0.3
7	0.3
7.1	0.3
7.2	0.3
7.3	0.3
7.4	0.3
7.5	0.3
7.6	0.3
7.7	0.3
7.8	0.3
7.9	0.3
8	0.3
8.1	0.3
0.1	0.4
0.2	0.4
0.3	0.4
0.4	0.4
0.5	0.4
0.6	0.4
0.7	0.4
0.8	0.4
0.9	0.4
1	0.4
1.1	0.4
1.2	0.4
1.3	0.4
1.4	0.4
1.5	0.4
1.6	0.4
1.7	0.4
1.8	0.4
1.9	0.4
2	0.4
2.1	0.4
2.2	0.4
2.3	0.4
2.4	0.4
2.5	0.4
2.6	0.4
2.7	0.4
2.8	0.4
2.9	0.4
3	0.4
3.1	0.4
3.2	0.4
3.3	0.4
3.4	0.4
3.5	0.4
3.6	0.4
3.7	0.4
3.8	0.4
3.9	0.4
4	0.4
4.1	0.4
4.2	0.4
4.3	0.4
4.4	0.4
4.5	0.4
4.6	0.4
4.7	0.4
4.8	0.4
4.9	0.4
5	0.4
5.1	0.4
5.2	0.4
5.3	0.4
5.4	0.4
5.5	0.4
5.6	0.4
5.7	0.4
5.8	0.4
5.9	0.4
6	0.4
6.1	0.4
6.2	0.4
6.3	0.4
6.4	0.4
6.5	0.4
6.6	0.4
6.7	0.4
6.8	0.4
6.9	0.4
7	0.4
7.1	0.4
7.2	0.4
7.3	0.4
7.4	0.4
7.5	0.4
7.6	0.4
7.7	0.4
7.8	0.4
7.9	0.4
8	0.4
8.1	0.4
0.1	0.5
0.2	0.5
0.3	0.5
0.4	0.5
0.5	0.5
0.6	0.5
0.7	0.5
0.8	0.5
0.9	0.5
1	0.5
1.1	0.5
1.2	0.5
1.3	0.5
1.4	0.5
1.5	0.5
1.6	0.5
1.7	0.5
1.8	0.5
1.9	0.5
2	0.5
2.1	0.5
2.2	0.5
2.3	0.5
2.4	0.5
2.5	0.5
2.6	0.5
2.7	0.5
2.8	0.5
2.9	0.5
3	0.5
3.1	0.5
3.2	0.5
3.3	0.5
3.4	0.5
3.5	0.5
3.6	0.5
3.7	0.5
3.8	0.5
3.9	0.5
4	0.5
4.1	0.5
4.2	0.5
4.3	0.5
4.4	0.5
4.5	0.5
4.6	0.5
4.7	0.5
4.8	0.5
4.9	0.5
5	0.5
5.1	0.5
5.2	0.5
5.3	0.5
5.4	0.5
5.5	0.5
5.6	0.5
5.7	0.5
5.8	0.5
5.9	0.5
6	0.5
6.1	0.5
6.2	0.5
6.3	0.5
6.4	0.5
6.5	0.5
6.6	0.5
6.7	0.5
6.8	0.5
6.9	0.5
7	0.5
7.1	0.5
7.2	0.5
7.3	0.5
7.4	0.5
7.5	0.5
7.6	0.5
7.7	0.5
7.8	0.5
7.9	0.5
8	0.5
8.1	0.5
0.1	0.6
0.2	0.6
0.3	0.6
0.4	0.6
0.5	0.6
0.6	0.6
0.7	0.6
0.8	0.6
0.9	0.6
1	0.6
1.1	0.6
1.2	0.6
1.3	0.6
1.4	0.6
1.5	0.6
1.6	0.6
1.7	0.6
1.8	0.6
1.9	0.6
2	0.6
2.1	0.6
2.2	0.6
2.3	0.6
2.4	0.6
2.5	0.6
2.6	0.6
2.7	0.6
2.8	0.6
2.9	0.6
3	0.6
3.1	0.6
3.2	0.6
3.3	0.6
3.4	0.6
3.5	0.6
3.6	0.6
3.7	0.6
3.8	0.6
3.9	0.6
4	0.6
4.1	0.6
4.2	0.6
4.3	0.6
4.4	0.6
4.5	0.6
4.6	0.6
4.7	0.6
4.8	0.6
4.9	0.6
5	0.6
5.1	0.6
5.2	0.6
5.3	0.6
5.4	0.6
5.5	0.6
5.6	0.6
5.7	0.6
5.8	0.6
5.9	0.6
6	0.6
6.1	0.6
6.2	0.6
6.3	0.6
6.4	0.6
6.5	0.6
6.6	0.6
6.7	0.6
6.8	0.6
6.9	0.6
7	0.6
7.1	0.6
7.2	0.6
7.3	0.6
7.4	0.6
7.5	0.6
7.6	0.6
7.7	0.6
7.8	0.6
7.9	0.6
8	0.6
8.1	0.6
0.1	0.7
0.2	0.7
0.3	0.7
0.4	0.7
0.5	0.7
0.6	0.7
0.7	0.7
0.8	0.7
0.9	0.7
1	0.7
1.1	0.7
1.2	0.7
1.3	0.7
1.4	0.7
1.5	0.7
1.6	0.7
1.7	0.7
1.8	0.7
1.9	0.7
2	0.7
2.1	0.7
2.2	0.7
2.3	0.7
2.4	0.7
2.5	0.7
2.6	0.7
2.7	0.7
2.8	0.7
2.9	0.7
3	0.7
3.1	0.7
3.2	0.7
3.3	0.7
3.4	0.7
3.5	0.7
3.6	0.7
3.7	0.7
3.8	0.7
3.9	0.7
4	0.7
4.1	0.7
4.2	0.7
4.3	0.7
4.4	0.7
4.5	0.7
4.6	0.7
4.7	0.7
4.8	0.7
4.9	0.7
5	0.7
5.1	0.7
5.2	0.7
5.3	0.7
5.4	0.7
5.5	0.7
5.6	0.7
5.7	0.7
5.8	0.7
5.9	0.7
6	0.7
6.1	0.7
6.2	0.7
6.3	0.7
6.4	0.7
6.5	0.7
6.6	0.7
6.7	0.7
6.8	0.7
6.9	0.7
7	0.7
7.1	0.7
7.2	0.7
7.3	0.7
7.4	0.7
7.5	0.7
7.6	0.7
7.7	0.7
7.8	0.7
7.9	0.7
8	0.7
8.1	0.7
0.1	0.8
0.2	0.8
0.3	0.8
0.4	0.8
0.5	0.8
0.6	0.8
0.7	0.8
0.8	0.8
0.9	0.8
1	0.8
1.1	0.8
1.2	0.8
1.3	0.8
1.4	0.8
1.5	0.8
1.6	0.8
1.7	0.8
1.8	0.8
1.9	0.8
2	0.8
2.1	0.8
2.2	0.8
2.3	0.8
2.4	0.8
2.5	0.8
2.6	0.8
2.7	0.8
2.8	0.8
2.9	0.8
3	0.8
3.1	0.8
3.2	0.8
3.3	0.8
3.4	0.8
3.5	0.8
3.6	0.8
3.7	0.8
3.8	0.8
3.9	0.8
4	0.8
4.1	0.8
4.2	0.8
4.3	0.8
4.4	0.8
4.5	0.8
4.6	0.8
4.7	0.8
4.8	0.8
4.9	0.8
5	0.8
5.1	0.8
5.2	0.8
5.3	0.8
5.4	0.8
5.5	0.8
5.6	0.8
5.7	0.8
5.8	0.8
5.9	0.8
6	0.8
6.1	0.8
6.2	0.8
6.3	0.8
6.4	0.8
6.5	0.8
6.6	0.8
6.7	0.8
6.8	0.8
6.9	0.8
7	0.8
7.1	0.8
7.2	0.8
7.3	0.8
7.4	0.8
7.5	0.8
7.6	0.8
7.7	0.8
7.8	0.8
7.9	0.8
8	0.8
8.1	0.8
0.1	0.9
0.2	0.9
0.3	0.9
0.4	0.9
0.5	0.9
0.6	0.9
0.7	0.9
0.8	0.9
0.9	0.9
1	0.9
1.1	0.9
1.2	0.9
1.3	0.9
1.4	0.9
1.5	0.9
1.6	0.9
1.7	0.9
1.8	0.9
1.9	0.9
2	0.9
2.1	0.9
2.2	0.9
2.3	0.9
2.4	0.9
2.5	0.9
2.6	0.9
2.7	0.9
2.8	0.9
2.9	0.9
3	0.9
3.1	0.9
3.2	0.9
3.3	0.9
3.4	0.9
3.5	0.9
3.6	0.9
3.7	0.9
3.8	0.9
3.9	0.9
4	0.9
4.1	0.9
4.2	0.9
4.3	0.9
4.4	0.9
4.5	0.9
4.6	0.9
4.7	0.9
4.8	0.9
4.9	0.9
5	0.9
5.1	0.9
5.2	0.9
5.3	0.9
5.4	0.9
5.5	0.9
5.6	0.9
5.7	0.9
5.8	0.9
5.9	0.9
6	0.9
6.1	0.9
6.2	0.9
6.3	0.9
6.4	0.9
6.5	0.9
6.6	0.9
6.7	0.9
6.8	0.9
6.9	0.9
7	0.9
7.1	0.9
7.2	0.9
7.3	0.9
7.4	0.9
7.5	0.9
7.6	0.9
7.7	0.9
7.8	0.9
7.9	0.9
8	0.9
8.1	0.9
0.1	1
0.2	1
0.3	1
0.4	1
0.5	1
0.6	1
0.7	1
0.8	1
0.9	1
1	1
1.1	1
1.2	1
1.3	1
1.4	1
1.5	1
1.6	1
1.7	1
1.8	1
1.9	1
2	1
2.1	1
2.2	1
2.3	1
2.4	1
2.5	1
2.6	1
2.7	1
2.8	1
2.9	1
3	1
3.1	1
3.2	1
3.3	1
3.4	1
3.5	1
3.6	1
3.7	1
3.8	1
3.9	1
4	1
4.1	1
4.2	1
4.3	1
4.4	1
4.5	1
4.6	1
4.7	1
4.8	1
4.9	1
5	1
5.1	1
5.2	1
5.3	1
5.4	1
5.5	1
5.6	1
5.7	1
5.8	1
5.9	1
6	1
6.1	1
6.2	1
6.3	1
6.4	1
6.5	1
6.6	1
6.7	1
6.8	1
6.9	1
7	1
7.1	1
7.2	1
7.3	1
7.4	1
7.5	1
7.6	1
7.7	1
7.8	1
7.9	1
8	1
8.1	1
0.1	1.1
0.2	1.1
0.3	1.1
0.4	1.1
0.5	1.1
0.6	1.1
0.7	1.1
0.8	1.1
0.9	1.1
1	1.1
1.1	1.1
1.2	1.1
1.3	1.1
1.4	1.1
1.5	1.1
1.6	1.1
1.7	1.1
1.8	1.1
1.9	1.1
2	1.1
2.1	1.1
2.2	1.1
2.3	1.1
2.4	1.1
2.5	1.1
2.6	1.1
2.7	1.1
2.8	1.1
2.9	1.1
3	1.1
3.1	1.1
3.2	1.1
3.3	1.1
3.4	1.1
3.5	1.1
3.6	1.1
3.7	1.1
3.8	1.1
3.9	1.1
4	1.1
4.1	1.1
4.2	1.1
4.3	1.1
4.4	1.1
4.5	1.1
4.6	1.1
4.7	1.1
4.8	1.1
4.9	1.1
5	1.1
5.1	1.1
5.2	1.1
5.3	1.1
5.4	1.1
5.5	1.1
5.6	1.1
5.7	1.1
5.8	1.1
5.9	1.1
6	1.1
6.1	1.1
6.2	1.1
6.3	1.1
6.4	1.1
6.5	1.1
6.6	1.1
6.7	1.1
6.8	1.1
6.9	1.1
7	1.1
7.1	1.1
7.2	1.1
7.3	1.1
7.4	1.1
7.5	1.1
7.6	1.1
7.7	1.1
7.8	1.1
7.9	1.1
8	1.1
8.1	1.1
0.1	1.2
0.2	1.2
0.3	1.2
0.4	1.2
0.5	1.2
0.6	1.2
0.7	1.2
0.8	1.2
0.9	1.2
1	1.2
1.1	1.2
1.2	1.2
1.3	1.2
1.4	1.2
1.5	1.2
1.6	1.2
1.7	1.2
1.8	1.2
1.9	1.2
2	1.2
2.1	1.2
2.2	1.2
2.3	1.2
2.4	1.2
2.5	1.2
2.6	1.2
2.7	1.2
2.8	1.2
2.9	1.2
3	1.2
3.1	1.2
3.2	1.2
3.3	1.2
3.4	1.2
3.5	1.2
3.6	1.2
3.7	1.2
3.8	1.2
3.9	1.2
4	1.2
4.1	1.2
4.2	1.2
4.3	1.2
4.4	1.2
4.5	1.2
4.6	1.2
4.7	1.2
4.8	1.2
4.9	1.2
5	1.2
5.1	1.2
5.2	1.2
5.3	1.2
5.4	1.2
5.5	1.2
5.6	1.2
5.7	1.2
5.8	1.2
5.9	1.2
6	1.2
6.1	1.2
6.2	1.2
6.3	1.2
6.4	1.2
6.5	1.2
6.6	1.2
6.7	1.2
6.8	1.2
6.9	1.2
7	1.2
7.1	1.2
7.2	1.2
7.3	1.2
7.4	1.2
7.5	1.2
7.6	1.2
7.7	1.2
7.8	1.2
7.9	1.2
8	1.2
8.1	1.2
0.1	1.3
0.2	1.3
0.3	1.3
0.4	1.3
0.5	1.3
0.6	1.3
0.7	1.3
0.8	1.3
0.9	1.3
1	1.3
1.1	1.3
1.2	1.3
1.3	1.3
1.4	1.3
1.5	1.3
1.6	1.3
1.7	1.3
1.8	1.3
1.9	1.3
2	1.3
2.1	1.3
2.2	1.3
2.3	1.3
2.4	1.3
2.5	1.3
2.6	1.3
2.7	1.3
2.8	1.3
2.9	1.3
3	1.3
3.1	1.3
3.2	1.3
3.3	1.3
3.4	1.3
3.5	1.3
3.6	1.3
3.7	1.3
3.8	1.3
3.9	1.3
4	1.3
4.1	1.3
4.2	1.3
4.3	1.3
4.4	1.3
4.5	1.3
4.6	1.3
4.7	1.3
4.8	1.3
4.9	1.3
5	1.3
5.1	1.3
5.2	1.3
5.3	1.3
5.4	1.3
5.5	1.3
5.6	1.3
5.7	1.3
5.8	1.3
5.9	1.3
6	1.3
6.1	1.3
6.2	1.3
6.3	1.3
6.4	1.3
6.5	1.3
6.6	1.3
6.7	1.3
6.8	1.3
6.9	1.3
7	1.3
7.1	1.3
7.2	1.3
7.3	1.3
7.4	1.3
7.5	1.3
7.6	1.3
7.7	1.3
7.8	1.3
7.9	1.3
8	1.3
8.1	1.3
0.1	1.4
0.2	1.4
0.3	1.4
0.4	1.4
0.5	1.4
0.6	1.4
0.7	1.4
0.8	1.4
0.9	1.4
1	1.4
1.1	1.4
1.2	1.4
1.3	1.4
1.4	1.4
1.5	1.4
1.6	1.4
1.7	1.4
1.8	1.4
1.9	1.4
2	1.4
2.1	1.4
2.2	1.4
2.3	1.4
2.4	1.4
2.5	1.4
2.6	1.4
2.7	1.4
2.8	1.4
2.9	1.4
3	1.4
3.1	1.4
3.2	1.4
3.3	1.4
3.4	1.4
3.5	1.4
3.6	1.4
3.7	1.4
3.8	1.4
3.9	1.4
4	1.4
4.1	1.4
4.2	1.4
4.3	1.4
4.4	1.4
4.5	1.4
4.6	1.4
4.7	1.4
4.8	1.4
4.9	1.4
5	1.4
5.1	1.4
5.2	1.4
5.3	1.4
5.4	1.4
5.5	1.4
5.6	1.4
5.7	1.4
5.8	1.4
5.9	1.4
6	1.4
6.1	1.4
6.2	1.4
6.3	1.4
6.4	1.4
6.5	1.4
6.6	1.4
6.7	1.4
6.8	1.4
6.9	1.4
7	1.4
7.1	1.4
7.2	1.4
7.3	1.4
7.4	1.4
7.5	1.4
7.6	1.4
7.7	1.4
7.8	1.4
7.9	1.4
8	1.4
8.1	1.4
0.1	1.5
0.2	1.5
0.3	1.5
0.4	1.5
0.5	1.5
0.6	1.5
0.7	1.5
0.8	1.5
0.9	1.5
1	1.5
1.1	1.5
1.2	1.5
1.3	1.5
1.4	1.5
1.5	1.5
1.6	1.5
1.7	1.5
1.8	1.5
1.9	1.5
2	1.5
2.1	1.5
2.2	1.5
2.3	1.5
2.4	1.5
2.5	1.5
2.6	1.5
2.7	1.5
2.8	1.5
2.9	1.5
3	1.5
3.1	1.5
3.2	1.5
3.3	1.5
3.4	1.5
3.5	1.5
3.6	1.5
3.7	1.5
3.8	1.5
3.9	1.5
4	1.5
4.1	1.5
4.2	1.5
4.3	1.5
4.4	1.5
4.5	1.5
4.6	1.5
4.7	1.5
4.8	1.5
4.9	1.5
5	1.5
5.1	1.5
5.2	1.5
5.3	1.5
5.4	1.5
5.5	1.5
5.6	1.5
5.7	1.5
5.8	1.5
5.9	1.5
6	1.5
6.1	1.5
6.2	1.5
6.3	1.5
6.4	1.5
6.5	1.5
6.6	1.5
6.7	1.5
6.8	1.5
6.9	1.5
7	1.5
7.1	1.5
7.2	1.5
7.3	1.5
7.4	1.5
7.5	1.5
7.6	1.5
7.7	1.5
7.8	1.5
7.9	1.5
8	1.5
8.1	1.5
0.1	1.6
0.2	1.6
0.3	1.6
0.4	1.6
0.5	1.6
0.6	1.6
0.7	1.6
0.8	1.6
0.9	1.6
1	1.6
1.1	1.6
1.2	1.6
1.3	1.6
1.4	1.6
1.5	1.6
1.6	1.6
1.7	1.6
1.8	1.6
1.9	1.6
2	1.6
2.1	1.6
2.2	1.6
2.3	1.6
2.4	1.6
2.5	1.6
2.6	1.6
2.7	1.6
2.8	1.6
2.9	1.6
3	1.6
3.1	1.6
3.2	1.6
3.3	1.6
3.4	1.6
3.5	1.6
3.6	1.6
3.7	1.6
3.8	1.6
3.9	1.6
4	1.6
4.1	1.6
4.2	1.6
4.3	1.6
4.4	1.6
4.5	1.6
4.6	1.6
4.7	1.6
4.8	1.6
4.9	1.6
5	1.6
5.1	1.6
5.2	1.6
5.3	1.6
5.4	1.6
5.5	1.6
5.6	1.6
5.7	1.6
5.8	1.6
5.9	1.6
6	1.6
6.1	1.6
6.2	1.6
6.3	1.6
6.4	1.6
6.5	1.6
6.6	1.6
6.7	1.6
6.8	1.6
6.9	1.6
7	1.6
7.1	1.6
7.2	1.6
7.3	1.6
7.4	1.6
7.5	1.6
7.6	1.6
7.7	1.6
7.8	1.6
7.9	1.6
8	1.6
8.1	1.6
0.1	1.7
0.2	1.7
0.3	1.7
0.4	1.7
0.5	1.7
0.6	1.7
0.7	1.7
0.8	1.7
0.9	1.7
1	1.7
1.1	1.7
1.2	1.7
1.3	1.7
1.4	1.7
1.5	1.7
1.6	1.7
1.7	1.7
1.8	1.7
1.9	1.7
2	1.7
2.1	1.7
2.2	1.7
2.3	1.7
2.4	1.7
2.5	1.7
2.6	1.7
2.7	1.7
2.8	1.7
2.9	1.7
3	1.7
3.1	1.7
3.2	1.7
3.3	1.7
3.4	1.7
3.5	1.7
3.6	1.7
3.7	1.7
3.8	1.7
3.9	1.7
4	1.7
4.1	1.7
4.2	1.7
4.3	1.7
4.4	1.7
4.5	1.7
4.6	1.7
4.7	1.7
4.8	1.7
4.9	1.7
5	1.7
5.1	1.7
5.2	1.7
5.3	1.7
5.4	1.7
5.5	1.7
5.6	1.7
5.7	1.7
5.8	1.7
5.9	1.7
6	1.7
6.1	1.7
6.2	1.7
6.3	1.7
6.4	1.7
6.5	1.7
6.6	1.7
6.7	1.7
6.8	1.7
6.9	1.7
7	1.7
7.1	1.7
7.2	1.7
7.3	1.7
7.4	1.7
7.5	1.7
7.6	1.7
7.7	1.7
7.8	1.7
7.9	1.7
8	1.7
8.1	1.7
0.1	1.8
0.2	1.8
0.3	1.8
0.4	1.8
0.5	1.8
0.6	1.8
0.7	1.8
0.8	1.8
0.9	1.8
1	1.8
1.1	1.8
1.2	1.8
1.3	1.8
1.4	1.8
1.5	1.8
1.6	1.8
1.7	1.8
1.8	1.8
1.9	1.8
2	1.8
2.1	1.8
2.2	1.8
2.3	1.8
2.4	1.8
2.5	1.8
2.6	1.8
2.7	1.8
2.8	1.8
2.9	1.8
3	1.8
3.1	1.8
3.2	1.8
3.3	1.8
3.4	1.8
3.5	1.8
3.6	1.8
3.7	1.8
3.8	1.8
3.9	1.8
4	1.8
4.1	1.8
4.2	1.8
4.3	1.8
4.4	1.8
4.5	1.8
4.6	1.8
4.7	1.8
4.8	1.8
4.9	1.8
5	1.8
5.1	1.8
5.2	1.8
5.3	1.8
5.4	1.8
5.5	1.8
5.6	1.8
5.7	1.8
5.8	1.8
5.9	1.8
6	1.8
6.1	1.8
6.2	1.8
6.3	1.8
6.4	1.8
6.5	1.8
6.6	1.8
6.7	1.8
6.8	1.8
6.9	1.8
7	1.8
7.1	1.8
7.2	1.8
7.3	1.8
7.4	1.8
7.5	1.8
7.6	1.8
7.7	1.8
7.8	1.8
7.9	1.8
8	1.8
8.1	1.8
0.1	1.9
0.2	1.9
0.3	1.9
0.4	1.9
0.5	1.9
0.6	1.9
0.7	1.9
0.8	1.9
0.9	1.9
1	1.9
1.1	1.9
1.2	1.9
1.3	1.9
1.4	1.9
1.5	1.9
1.6	1.9
1.7	1.9
1.8	1.9
1.9	1.9
2	1.9
2.1	1.9
2.2	1.9
2.3	1.9
2.4	1.9
2.5	1.9
2.6	1.9
2.7	1.9
2.8	1.9
2.9	1.9
3	1.9
3.1	1.9
3.2	1.9
3.3	1.9
3.4	1.9
3.5	1.9
3.6	1.9
3.7	1.9
3.8	1.9
3.9	1.9
4	1.9
4.1	1.9
4.2	1.9
4.3	1.9
4.4	1.9
4.5	1.9
4.6	1.9
4.7	1.9
4.8	1.9
4.9	1.9
5	1.9
5.1	1.9
5.2	1.9
5.3	1.9
5.4	1.9
5.5	1.9
5.6	1.9
5.7	1.9
5.8	1.9
5.9	1.9
6	1.9
6.1	1.9
6.2	1.9
6.3	1.9
6.4	1.9
6.5	1.9
6.6	1.9
6.7	1.9
6.8	1.9
6.9	1.9
7	1.9
7.1	1.9
7.2	1.9
7.3	1.9
7.4	1.9
7.5	1.9
7.6	1.9
7.7	1.9
7.8	1.9
7.9	1.9
8	1.9
8.1	1.9
0.1	2
0.2	2
0.3	2
0.4	2
0.5	2
0.6	2
0.7	2
0.8	2
0.9	2
1	2
1.1	2
1.2	2
1.3	2
1.4	2
1.5	2
1.6	2
1.7	2
1.8	2
1.9	2
2	2
2.1	2
2.2	2
2.3	2
2.4	2
2.5	2
2.6	2
2.7	2
2.8	2
2.9	2
3	2
3.1	2
3.2	2
3.3	2
3.4	2
3.5	2
3.6	2
3.7	2
3.8	2
3.9	2
4	2
4.1	2
4.2	2
4.3	2
4.4	2
4.5	2
4.6	2
4.7	2
4.8	2
4.9	2
5	2
5.1	2
5.2	2
5.3	2
5.4	2
5.5	2
5.6	2
5.7	2
5.8	2
5.9	2
6	2
6.1	2
6.2	2
6.3	2
6.4	2
6.5	2
6.6	2
6.7	2
6.8	2
6.9	2
7	2
7.1	2
7.2	2
7.3	2
7.4	2
7.5	2
7.6	2
7.7	2
7.8	2
7.9	2
8	2
8.1	2
0.1	2.1
0.2	2.1
0.3	2.1
0.4	2.1
0.5	2.1
0.6	2.1
0.7	2.1
0.8	2.1
0.9	2.1
1	2.1
1.1	2.1
1.2	2.1
1.3	2.1
1.4	2.1
1.5	2.1
1.6	2.1
1.7	2.1
1.8	2.1
1.9	2.1
2	2.1
2.1	2.1
2.2	2.1
2.3	2.1
2.4	2.1
2.5	2.1
2.6	2.1
2.7	2.1
2.8	2.1
2.9	2.1
3	2.1
3.1	2.1
3.2	2.1
3.3	2.1
3.4	2.1
3.5	2.1
3.6	2.1
3.7	2.1
3.8	2.1
3.9	2.1
4	2.1
4.1	2.1
4.2	2.1
4.3	2.1
4.4	2.1
4.5	2.1
4.6	2.1
4.7	2.1
4.8	2.1
4.9	2.1
5	2.1
5.1	2.1
5.2	2.1
5.3	2.1
5.4	2.1
5.5	2.1
5.6	2.1
5.7	2.1
5.8	2.1
5.9	2.1
6	2.1
6.1	2.1
6.2	2.1
6.3	2.1
6.4	2.1
6.5	2.1
6.6	2.1
6.7	2.1
6.8	2.1
6.9	2.1
7	2.1
7.1	2.1
7.2	2.1
7.3	2.1
7.4	2.1
7.5	2.1
7.6	2.1
7.7	2.1
7.8	2.1
7.9	2.1
8	2.1
8.1	2.1
0.1	2.2
0.2	2.2
0.3	2.2
0.4	2.2
0.5	2.2
0.6	2.2
0.7	2.2
0.8	2.2
0.9	2.2
1	2.2
1.1	2.2
1.2	2.2
1.3	2.2
1.4	2.2
1.5	2.2
1.6	2.2
1.7	2.2
1.8	2.2
1.9	2.2
2	2.2
2.1	2.2
2.2	2.2
2.3	2.2
2.4	2.2
2.5	2.2
2.6	2.2
2.7	2.2
2.8	2.2
2.9	2.2
3	2.2
3.1	2.2
3.2	2.2
3.3	2.2
3.4	2.2
3.5	2.2
3.6	2.2
3.7	2.2
3.8	2.2
3.9	2.2
4	2.2
4.1	2.2
4.2	2.2
4.3	2.2
4.4	2.2
4.5	2.2
4.6	2.2
4.7	2.2
4.8	2.2
4.9	2.2
5	2.2
5.1	2.2
5.2	2.2
5.3	2.2
5.4	2.2
5.5	2.2
5.6	2.2
5.7	2.2
5.8	2.2
5.9	2.2
6	2.2
6.1	2.2
6.2	2.2
6.3	2.2
6.4	2.2
6.5	2.2
6.6	2.2
6.7	2.2
6.8	2.2
6.9	2.2
7	2.2
7.1	2.2
7.2	2.2
7.3	2.2
7.4	2.2
7.5	2.2
7.6	2.2
7.7	2.2
7.8	2.2
7.9	2.2
8	2.2
8.1	2.2
0.1	2.3
0.2	2.3
0.3	2.3
0.4	2.3
0.5	2.3
0.6	2.3
0.7	2.3
0.8	2.3
0.9	2.3
1	2.3
1.1	2.3
1.2	2.3
1.3	2.3
1.4	2.3
1.5	2.3
1.6	2.3
1.7	2.3
1.8	2.3
1.9	2.3
2	2.3
2.1	2.3
2.2	2.3
2.3	2.3
2.4	2.3
2.5	2.3
2.6	2.3
2.7	2.3
2.8	2.3
2.9	2.3
3	2.3
3.1	2.3
3.2	2.3
3.3	2.3
3.4	2.3
3.5	2.3
3.6	2.3
3.7	2.3
3.8	2.3
3.9	2.3
4	2.3
4.1	2.3
4.2	2.3
4.3	2.3
4.4	2.3
4.5	2.3
4.6	2.3
4.7	2.3
4.8	2.3
4.9	2.3
5	2.3
5.1	2.3
5.2	2.3
5.3	2.3
5.4	2.3
5.5	2.3
5.6	2.3
5.7	2.3
5.8	2.3
5.9	2.3
6	2.3
6.1	2.3
6.2	2.3
6.3	2.3
6.4	2.3
6.5	2.3
6.6	2.3
6.7	2.3
6.8	2.3
6.9	2.3
7	2.3
7.1	2.3
7.2	2.3
7.3	2.3
7.4	2.3
7.5	2.3
7.6	2.3
7.7	2.3
7.8	2.3
7.9	2.3
8	2.3
8.1	2.3
0.1	2.4
0.2	2.4
0.3	2.4
0.4	2.4
0.5	2.4
0.6	2.4
0.7	2.4
0.8	2.4
0.9	2.4
1	2.4
1.1	2.4
1.2	2.4
1.3	2.4
1.4	2.4
1.5	2.4
1.6	2.4
1.7	2.4
1.8	2.4
1.9	2.4
2	2.4
2.1	2.4
2.2	2.4
2.3	2.4
2.4	2.4
2.5	2.4
2.6	2.4
2.7	2.4
2.8	2.4
2.9	2.4
3	2.4
3.1	2.4
3.2	2.4
3.3	2.4
3.4	2.4
3.5	2.4
3.6	2.4
3.7	2.4
3.8	2.4
3.9	2.4
4	2.4
4.1	2.4
4.2	2.4
4.3	2.4
4.4	2.4
4.5	2.4
4.6	2.4
4.7	2.4
4.8	2.4
4.9	2.4
5	2.4
5.1	2.4
5.2	2.4
5.3	2.4
5.4	2.4
5.5	2.4
5.6	2.4
5.7	2.4
5.8	2.4
5.9	2.4
6	2.4
6.1	2.4
6.2	2.4
6.3	2.4
6.4	2.4
6.5	2.4
6.6	2.4
6.7	2.4
6.8	2.4
6.9	2.4
7	2.4
7.1	2.4
7.2	2.4
7.3	2.4
7.4	2.4
7.5	2.4
7.6	2.4
7.7	2.4
7.8	2.4
7.9	2.4
8	2.4
8.1	2.4
0.1	2.5
0.2	2.5
0.3	2.5
0.4	2.5
0.5	2.5
0.6	2.5
0.7	2.5
0.8	2.5
0.9	2.5
1	2.5
1.1	2.5
1.2	2.5
1.3	2.5
1.4	2.5
1.5	2.5
1.6	2.5
1.7	2.5
1.8	2.5
1.9	2.5
2	2.5
2.1	2.5
2.2	2.5
2.3	2.5
2.4	2.5
2.5	2.5
2.6	2.5
2.7	2.5
2.8	2.5
2.9	2.5
3	2.5
3.1	2.5
3.2	2.5
3.3	2.5
3.4	2.5
3.5	2.5
3.6	2.5
3.7	2.5
3.8	2.5
3.9	2.5
4	2.5
4.1	2.5
4.2	2.5
4.3	2.5
4.4	2.5
4.5	2.5
4.6	2.5
4.7	2.5
4.8	2.5
4.9	2.5
5	2.5
5.1	2.5
5.2	2.5
5.3	2.5
5.4	2.5
5.5	2.5
[truncated: 4,562 more rows]

## Sheet: fig2_c
Phase_1	Phase_2
0.983832	0.0161683
0.980526	0.0194738
0.976669	0.0233309
0.972271	0.0277289
0.967346	0.0326545
0.961908	0.0380919
0.955977	0.0440227
0.949574	0.0504262
0.942721	0.0572793
0.935443	0.0645566
0.927769	0.0722309
0.919727	0.0802727
0.911349	0.088651
0.902667	0.097333
0.893715	0.106285
0.884529	0.115471
0.875145	0.124855
0.8656	0.1344
0.855931	0.144069
0.846178	0.153822
0.836378	0.163622
0.82657	0.17343
0.816792	0.183208
0.807081	0.192919
0.797475	0.202525
0.788009	0.211991
0.77872	0.22128
0.76964	0.23036
0.760804	0.239196
0.752242	0.247758
0.743984	0.256016
0.736057	0.263943
0.728489	0.271511
0.721302	0.278698
0.71452	0.28548
0.708161	0.291839
0.702244	0.297756
0.696783	0.303217
0.691792	0.308208
0.687282	0.312718
0.683261	0.316739
0.679734	0.320266
0.676706	0.323294
0.674177	0.325823
0.672146	0.327854
0.670611	0.329389
0.669565	0.330435
0.669	0.331
0.668907	0.331093
0.669274	0.330726
0.670087	0.329913
0.67133	0.32867
0.672985	0.327015
0.675034	0.324966
0.677455	0.322545
0.680226	0.319774
0.683324	0.316676
0.686725	0.313275
0.690402	0.309598
0.694328	0.305672
0.698477	0.301523
0.70282	0.29718
0.707328	0.292672
0.711973	0.288027
0.716725	0.283275
0.721555	0.278445
0.726435	0.273565
0.731334	0.268666
0.736225	0.263775
0.741079	0.258921
0.74587	0.25413
0.750571	0.249429
0.755157	0.244843
0.759604	0.240396
0.763887	0.236113
0.767987	0.232013
0.771882	0.228118
0.775555	0.224445
0.778988	0.221012
0.782166	0.217834
0.785076	0.214924
0.986577	0.0134235
0.983105	0.0168947
0.979071	0.0209293
0.974483	0.0255166
0.969357	0.030643
0.963707	0.0362926
0.957553	0.0424466
0.950916	0.0490841
0.943819	0.0561815
0.936287	0.0637131
0.928349	0.0716511
0.920034	0.0799657
0.911375	0.0886252
0.902404	0.0975965
0.893155	0.106845
0.883666	0.116334
0.873973	0.126027
0.864114	0.135886
0.854127	0.145873
0.844051	0.155949
0.833926	0.166074
0.82379	0.17621
0.813682	0.186318
0.803642	0.196358
0.793706	0.206294
0.783912	0.216088
0.774295	0.225705
0.764891	0.235109
0.755733	0.244267
0.746853	0.253147
0.738282	0.261718
0.730047	0.269953
0.722177	0.277823
0.714694	0.285306
0.707622	0.292378
0.700982	0.299018
0.694791	0.305209
0.689065	0.310935
0.683817	0.316183
0.67906	0.32094
0.6748	0.3252
0.671045	0.328955
0.667799	0.332201
0.665062	0.334938
0.662834	0.337166
0.661111	0.338889
0.659889	0.340111
0.659159	0.340841
0.658912	0.341088
0.659136	0.340864
0.659816	0.340184
0.660937	0.339063
0.662482	0.337518
0.664431	0.335569
0.666764	0.333236
0.669458	0.330542
0.67249	0.32751
0.675834	0.324166
0.679466	0.320534
0.683358	0.316642
0.687483	0.312517
0.691812	0.308188
0.696317	0.303683
0.700968	0.299032
0.705737	0.294263
0.710594	0.289406
0.715509	0.284491
0.720454	0.279546
0.7254	0.2746
0.730318	0.269682
0.735181	0.264819
0.739964	0.260036
0.744639	0.255361
0.749183	0.250817
0.753572	0.246428
0.757785	0.242215
0.7618	0.2382
0.7656	0.2344
0.769166	0.230834
0.772484	0.227516
0.77554	0.22446
0.989057	0.0109434
0.985416	0.0145839
0.9812	0.0187997
0.97642	0.0235797
0.97109	0.0289104
0.965225	0.0347755
0.958844	0.041156
0.951969	0.0480307
0.944624	0.0553757
0.936835	0.0631649
0.92863	0.07137
0.920039	0.0799606
0.911095	0.0889048
0.901832	0.0981685
0.892283	0.107717
0.882488	0.117512
0.872482	0.127518
0.862305	0.137695
0.851995	0.148005
0.841593	0.158407
0.831138	0.168862
0.82067	0.17933
0.810229	0.189771
0.799854	0.200146
0.789584	0.210416
0.779456	0.220544
0.769508	0.230492
0.759774	0.240226
0.750289	0.249711
0.741086	0.258914
0.732195	0.267805
0.723647	0.276353
0.715467	0.284533
0.707683	0.292317
0.700316	0.299684
0.693387	0.306613
0.686916	0.313084
0.680918	0.319082
0.675407	0.324593
0.670395	0.329605
0.66589	0.33411
0.6619	0.3381
0.658428	0.341572
0.655476	0.344524
0.653043	0.346957
0.651126	0.348874
0.64972	0.35028
0.648818	0.351182
0.648409	0.351591
0.648481	0.351519
0.649021	0.350979
0.650014	0.349986
0.651441	0.348559
0.653283	0.346717
0.65552	0.34448
0.658129	0.341871
0.661086	0.338914
0.664368	0.335632
0.667947	0.332053
0.671798	0.328202
0.675892	0.324108
0.680201	0.319799
0.684696	0.315304
0.689349	0.310651
0.694129	0.305871
0.699007	0.300993
0.703953	0.296047
0.708939	0.291061
0.713936	0.286064
0.718915	0.281085
0.723848	0.276152
0.728709	0.271291
0.733472	0.266528
0.738113	0.261887
0.742607	0.257393
0.746932	0.253068
0.751069	0.248931
0.754997	0.245003
0.758699	0.241301
0.762159	0.237841
0.765365	0.234635
0.991273	0.00872692
0.98746	0.0125403
0.983059	0.0169406
0.978083	0.0219167
0.972545	0.0274549
0.966461	0.0335386
0.959851	0.0401489
0.952736	0.0472639
0.94514	0.0548595
0.937091	0.0629093
0.928615	0.0713845
0.919746	0.0802544
0.910514	0.0894863
0.900954	0.0990457
0.891103	0.108897
0.880997	0.119003
0.870676	0.129324
0.860177	0.139823
0.849541	0.150459
0.838809	0.161191
0.82802	0.17198
0.817217	0.182783
0.806438	0.193562
0.795724	0.204276
0.785115	0.214885
0.774649	0.225351
0.764363	0.235637
0.754295	0.245705
0.744478	0.255522
0.734946	0.265054
0.725731	0.274269
0.716863	0.283137
0.70837	0.29163
0.700277	0.299723
0.692609	0.307391
0.685386	0.314614
0.678628	0.321372
0.672352	0.327648
0.666571	0.333429
0.661298	0.338702
0.656541	0.343459
0.652309	0.347691
0.648604	0.351396
0.64543	0.35457
0.642785	0.357215
0.640667	0.359333
0.63907	0.36093
0.637987	0.362013
0.637408	0.362592
0.637322	0.362678
0.637715	0.362285
0.638571	0.361429
0.639873	0.360127
0.6416	0.3584
0.643734	0.356266
0.646251	0.353749
0.649127	0.350873
0.652339	0.347661
0.655859	0.344141
0.659662	0.340338
0.663718	0.336282
0.668001	0.331999
0.672481	0.327519
0.677128	0.322872
0.681914	0.318086
0.686808	0.313192
0.691781	0.308219
0.696804	0.303196
0.701848	0.298152
0.706883	0.293117
0.711884	0.288116
0.716821	0.283179
0.721671	0.278329
0.726406	0.273594
0.731004	0.268996
0.735443	0.264557
0.739701	0.260299
0.743759	0.256241
0.747599	0.252401
0.751205	0.248795
0.754562	0.245438
0.993228	0.00677199
0.989238	0.0107616
0.98465	0.0153496
0.979475	0.020525
0.973726	0.0262737
0.967421	0.0325792
0.960578	0.039422
0.95322	0.0467803
0.945371	0.0546295
0.937057	0.0629427
0.928309	0.071691
0.919157	0.080843
0.909635	0.0903655
0.899776	0.100224
0.889619	0.110381
0.8792	0.1208
0.868559	0.131441
0.857736	0.142264
0.84677	0.15323
0.835704	0.164296
0.824579	0.175421
0.813435	0.186565
0.802315	0.197685
0.791259	0.208741
0.780306	0.219694
0.769497	0.230503
0.75887	0.24113
0.748462	0.251538
0.738308	0.261692
0.728443	0.271557
0.718898	0.281102
0.709705	0.290295
0.700893	0.299107
0.692487	0.307513
0.684511	0.315489
0.676988	0.323012
0.669938	0.330062
0.663377	0.336623
0.65732	0.34268
0.65178	0.34822
0.646765	0.353235
0.642284	0.357716
0.63834	0.36166
0.634937	0.365063
0.632073	0.367927
0.629746	0.370254
0.627951	0.372049
0.626681	0.373319
0.625926	0.374074
0.625674	0.374326
0.625912	0.374088
0.626624	0.373376
0.627793	0.372207
0.6294	0.3706
0.631423	0.368577
0.63384	0.36616
0.636629	0.363371
0.639763	0.360237
0.643218	0.356782
0.646965	0.353035
0.650978	0.349022
0.655228	0.344772
0.659686	0.340314
0.664323	0.335677
0.669109	0.330891
0.674014	0.325986
0.67901	0.32099
0.684065	0.315935
0.689152	0.310848
0.694241	0.305759
0.699305	0.300695
0.704317	0.295683
0.709251	0.290749
0.71408	0.28592
0.718782	0.281218
0.723333	0.276667
0.727713	0.272287
0.731902	0.268098
0.735881	0.264119
0.739635	0.260365
0.743148	0.256852
0.994924	0.00507556
0.990755	0.0092445
0.985977	0.0140234
0.980599	0.0194009
0.974637	0.0253631
0.968107	0.0318931
0.961029	0.0389713
0.953424	0.0465755
0.945319	0.054681
0.93674	0.0632604
0.927716	0.0722844
0.918279	0.0817211
0.908463	0.091537
0.898303	0.101697
0.887837	0.112163
0.877102	0.122898
0.866139	0.133861
0.854988	0.145012
0.843689	0.156311
0.832286	0.167714
0.82082	0.17918
0.809334	0.190666
0.797868	0.202132
0.786465	0.213535
0.775166	0.224834
0.76401	0.23599
0.753037	0.246963
0.742285	0.257715
0.73179	0.26821
0.721586	0.278414
0.711707	0.288293
0.702185	0.297815
0.693047	0.306953
0.684322	0.315678
0.676035	0.323965
0.668206	0.331794
0.660858	0.339142
0.654006	0.345994
0.647667	0.352333
0.641854	0.358146
0.636575	0.363425
0.631838	0.368162
0.627649	0.372351
0.62401	0.37599
0.620921	0.379079
0.618379	0.381621
0.61638	0.38362
0.614915	0.385085
0.613977	0.386023
0.613553	0.386447
0.613629	0.386371
0.614191	0.385809
0.61522	0.38478
0.616698	0.383302
0.618604	0.381396
0.620915	0.379085
0.623609	0.376391
0.626659	0.373341
0.630041	0.369959
0.633728	0.366272
0.637691	0.362309
0.641902	0.358098
0.646332	0.353668
0.650953	0.349047
0.655734	0.344266
0.660645	0.339355
0.665658	0.334342
0.670741	0.329259
0.675867	0.324133
0.681007	0.318993
0.686132	0.313868
0.691216	0.308784
0.696231	0.303769
0.701153	0.298847
0.705958	0.294042
0.710622	0.289378
0.715125	0.284875
0.719445	0.280555
0.723566	0.276434
0.727469	0.272531
0.731141	0.268859
0.996366	0.00363363
0.992015	0.0079849
0.987043	0.0129575
0.98146	0.01854
0.975282	0.0247183
0.968525	0.0314755
0.961208	0.0387916
0.953356	0.0466443
0.944991	0.0550085
0.936143	0.0638566
0.926841	0.0731587
0.917117	0.0828827
0.907005	0.0929945
0.896542	0.103458
0.885764	0.114236
0.874711	0.125289
0.863422	0.136578
0.85194	0.14806
0.840307	0.159693
0.828563	0.171437
0.816754	0.183246
0.80492	0.19508
0.793106	0.206894
0.781353	0.218647
0.769703	0.230297
0.758197	0.241803
0.746875	0.253125
0.735774	0.264226
0.724933	0.275067
0.714387	0.285613
0.70417	0.29583
0.694313	0.305687
0.684846	0.315154
0.675797	0.324203
0.667192	0.332808
0.659053	0.340947
0.651401	0.348599
0.644254	0.355746
0.637628	0.362372
0.631535	0.368465
0.625986	0.374014
0.620989	0.379011
0.616548	0.383452
0.612668	0.387332
0.609347	0.390653
0.606583	0.393417
0.604373	0.395627
0.602708	0.397292
0.60158	0.39842
0.600976	0.399024
0.600885	0.399115
0.601289	0.398711
0.602172	0.397828
0.603515	0.396485
0.605297	0.394703
0.607495	0.392505
0.610087	0.389913
0.613048	0.386952
0.616351	0.383649
0.61997	0.38003
0.623876	0.376124
0.628043	0.371957
0.63244	0.36756
0.637039	0.362961
0.64181	0.35819
0.646722	0.353278
0.651747	0.348253
0.656855	0.343145
0.662017	0.337983
0.667203	0.332797
0.672386	0.327614
0.677539	0.322461
0.682635	0.317365
0.687648	0.312352
0.692554	0.307446
0.697331	0.302669
0.701956	0.298044
0.706409	0.293591
0.710672	0.289328
0.714728	0.285272
0.718561	0.281439
0.997559	0.00244133
0.993022	0.00697773
0.987853	0.0121467
0.982063	0.0179368
0.975666	0.0243338
0.96868	0.0313205
0.961123	0.0388769
0.95302	0.0469804
0.944394	0.0556056
0.935275	0.0647246
0.925693	0.074307
0.915679	0.0843205
0.90527	0.0947305
0.8945	0.1055
0.883408	0.116592
0.872034	0.127966
0.860418	0.139582
0.848603	0.151397
0.836631	0.163369
0.824545	0.175455
0.812388	0.187612
0.800206	0.199794
0.78804	0.21196
0.775933	0.224067
0.76393	0.23607
0.752069	0.247931
0.740394	0.259606
0.728942	0.271058
0.717751	0.282249
0.706859	0.293141
0.696298	0.303702
0.686103	0.313897
0.676303	0.323697
0.666926	0.333074
0.657998	0.342002
0.649544	0.350456
0.641583	0.358417
0.634136	0.365864
0.627217	0.372783
0.62084	0.37916
0.615015	0.384985
0.609752	0.390248
0.605054	0.394946
0.600926	0.399074
0.597368	0.402632
0.594378	0.405622
0.59195	0.40805
0.590079	0.409921
0.588754	0.411246
0.587966	0.412034
0.5877	0.4123
0.58794	0.41206
0.588671	0.411329
0.589872	0.410128
0.591524	0.408476
0.593603	0.406397
0.596087	0.403913
0.598951	0.401049
0.602169	0.397831
0.605715	0.394285
0.60956	0.39044
0.613676	0.386324
0.618034	0.381966
0.622606	0.377394
0.627361	0.372639
0.63227	0.36773
0.637303	0.362697
0.642431	0.357569
0.647624	0.352376
0.652854	0.347146
0.658092	0.341908
0.663312	0.336688
0.668486	0.331514
0.673588	0.326412
0.678596	0.321404
0.683484	0.316516
0.688232	0.311768
0.692819	0.307181
0.697225	0.302775
0.701435	0.298565
0.705431	0.294569
0.998507	0.00149297
0.993783	0.00621709
0.988415	0.0115849
0.982415	0.017585
0.975797	0.0242029
0.968579	0.0314214
0.96078	0.0392203
0.952423	0.0475767
0.943535	0.0564649
0.934143	0.0658567
0.924278	0.0757216
0.913973	0.0860266
0.903263	0.0967367
0.892185	0.107815
0.880777	0.119223
0.86908	0.13092
0.857135	0.142865
0.844984	0.155016
0.832671	0.167329
0.82024	0.17976
0.807735	0.192265
0.7952	0.2048
0.78268	0.21732
0.770218	0.229782
0.757857	0.242143
0.74564	0.25436
0.733608	0.266392
0.721801	0.278199
0.710257	0.289743
0.699015	0.300985
0.688108	0.311892
0.67757	0.32243
0.667432	0.332568
0.657723	0.342277
0.648469	0.351531
0.639695	0.360305
0.631422	0.368578
0.623669	0.376331
0.616452	0.383548
0.609786	0.390214
0.603681	0.396319
0.598147	0.401853
0.593187	0.406813
0.588807	0.411193
0.585006	0.414994
0.581783	0.418217
0.579132	0.420868
0.577049	0.422951
0.575523	0.424477
0.574543	0.425457
0.574097	0.425903
0.574168	0.425832
0.57474	0.42526
0.575794	0.424206
0.577309	0.422691
0.579264	0.420736
0.581634	0.418366
0.584396	0.415604
0.587523	0.412477
0.590989	0.409011
0.594766	0.405234
0.598826	0.401174
0.603141	0.396859
0.60768	0.39232
0.612415	0.387585
0.617316	0.382684
0.622352	0.377648
0.627496	0.372504
0.632717	0.367283
0.637987	0.362013
0.643277	0.356723
0.648561	0.351439
0.653811	0.346189
0.659001	0.340999
0.664108	0.335892
0.669108	0.330892
0.673979	0.326021
0.678699	0.321301
0.683251	0.316749
0.687616	0.312384
0.691778	0.308222
0.999218	0.000782102
0.994304	0.00569633
0.988735	0.0112653
0.982523	0.0174775
0.975682	0.0243184
0.968229	0.0317707
0.960186	0.0398139
0.951575	0.048425
0.942422	0.0575781
0.932755	0.0672446
0.922606	0.0773937
0.912008	0.0879919
0.900996	0.0990039
0.889608	0.110392
0.877882	0.122118
0.86586	0.13414
0.853583	0.146417
0.841095	0.158905
0.82844	0.17156
0.815662	0.184338
0.802805	0.197195
0.789916	0.210084
0.777039	0.222961
0.764218	0.235782
0.751498	0.248502
0.738921	0.261079
0.72653	0.27347
0.714365	0.285635
0.702466	0.297534
0.69087	0.30913
0.679613	0.320387
0.668729	0.331271
0.65825	0.34175
0.648205	0.351795
0.638622	0.361378
0.629524	0.370476
0.620934	0.379066
0.612872	0.387128
0.605354	0.394646
0.598395	0.401605
0.592005	0.407995
0.586194	0.413806
0.580968	0.419032
0.576331	0.423669
0.572282	0.427718
0.568821	0.431179
0.565943	0.434057
0.563643	0.436357
0.56191	0.43809
0.560734	0.439266
0.560101	0.439899
0.559998	0.440002
0.560406	0.439594
0.561307	0.438693
0.56268	0.43732
0.564504	0.435496
0.566754	0.433246
0.569408	0.430592
0.572439	0.427561
0.57582	0.42418
0.579524	0.420476
0.583523	0.416477
0.587788	0.412212
0.59229	0.40771
0.597	0.403
0.601888	0.398112
0.606924	0.393076
0.612079	0.387921
0.617325	0.382675
0.622631	0.377369
0.627971	0.372029
0.633316	0.366684
0.63864	0.36136
0.643917	0.356083
0.649122	0.350878
0.654232	0.345768
0.659225	0.340775
0.66408	0.33592
0.668777	0.331223
0.673299	0.326701
0.677629	0.322371
0.999698	0.000301586
0.994592	0.00540807
0.98882	0.0111802
0.982394	0.0176065
0.975328	0.0246723
0.96764	0.0323601
0.959351	0.0406494
0.950483	0.0495169
0.941064	0.0589364
0.931121	0.0688791
0.920686	0.0793138
0.909793	0.0902067
0.898478	0.101522
0.886778	0.113222
0.874733	0.125267
0.862384	0.137616
0.849775	0.150225
0.836948	0.163052
0.823948	0.176052
0.810821	0.189179
0.797611	0.202389
0.784366	0.215634
0.77113	0.22887
0.757949	0.242051
0.744867	0.255133
0.731928	0.268072
0.719175	0.280825
0.70665	0.29335
0.694392	0.305608
0.682441	0.317559
0.670831	0.329169
0.659599	0.340401
0.648776	0.351224
0.638392	0.361608
0.628475	0.371525
0.61905	0.38095
0.610141	0.389859
0.601766	0.398234
0.593942	0.406058
0.586686	0.413314
0.580008	0.419992
0.573917	0.426083
0.56842	0.43158
0.563521	0.436479
0.559221	0.440779
0.555517	0.444483
0.552408	0.447592
0.549885	0.450115
0.54794	0.45206
0.546563	0.453437
0.54574	0.45426
0.545456	0.454544
0.545695	0.454305
0.546438	0.453562
0.547664	0.452336
0.549351	0.450649
0.551478	0.448522
0.554018	0.445982
0.556947	0.443053
0.560238	0.439762
0.563864	0.436136
0.567797	0.432203
0.572008	0.427992
0.576468	0.423532
0.581148	0.418852
0.586018	0.413982
0.59105	0.40895
0.596213	0.403787
0.601479	0.398521
0.606819	0.393181
0.612204	0.387796
0.617608	0.382392
0.623004	0.376996
0.628365	0.371635
0.633668	0.366332
0.638888	0.361112
0.644003	0.355997
0.648992	0.351008
0.653836	0.346164
0.658515	0.341485
0.663015	0.336985
0.999956	4.36564e-05
0.994656	0.00534434
0.988679	0.0113215
0.982036	0.0179635
0.974744	0.0252558
0.966819	0.0331807
0.958282	0.0417175
0.949157	0.0508427
0.93947	0.06053
0.92925	0.0707502
0.918528	0.0814718
0.907339	0.0926607
0.895719	0.104281
0.883707	0.116293
0.871341	0.128659
0.858665	0.141335
0.845721	0.154279
0.832554	0.167446
0.819208	0.180792
0.805731	0.194269
0.792167	0.207833
0.778564	0.221436
0.764967	0.235033
0.751424	0.248576
0.737979	0.262021
0.724676	0.275324
0.71156	0.28844
0.698673	0.301327
0.686054	0.313946
0.673745	0.326255
0.66178	0.33822
0.650197	0.349803
0.639027	0.360973
0.628302	0.371698
0.618049	0.381951
0.608295	0.391705
0.599062	0.400938
0.590371	0.409629
0.58224	0.41776
0.574683	0.425317
0.567713	0.432287
0.561339	0.438661
0.555568	0.444432
0.550403	0.449597
0.545847	0.454153
0.541898	0.458102
0.538552	0.461448
0.535802	0.464198
0.533642	0.466358
0.532059	0.467941
0.531041	0.468959
0.530572	0.469428
0.530637	0.469363
0.531217	0.468783
0.532291	0.467709
0.533838	0.466162
0.535835	0.464165
0.538257	0.461743
0.541079	0.458921
0.544276	0.455724
0.547819	0.452181
0.55168	0.44832
0.555832	0.444168
0.560246	0.439754
0.564892	0.435108
0.569741	0.430259
0.574763	0.425237
0.579931	0.420069
0.585213	0.414787
0.590583	0.409417
0.596012	0.403988
0.601473	0.398527
0.606938	0.393062
0.612382	0.387618
0.61778	0.38222
0.623109	0.376891
0.628345	0.371655
0.633469	0.366531
0.638459	0.361541
0.643297	0.356703
0.647967	0.352033
1	0
0.994503	0.00549659
0.98832	0.0116803
0.98146	0.0185396
0.97394	0.0260598
0.965777	0.034223
0.956992	0.0430085
0.947607	0.0523926
0.937651	0.0623486
0.927153	0.0728473
0.916143	0.0838567
0.904657	0.0953425
0.892732	0.107268
0.880406	0.119594
0.867719	0.132281
0.854714	0.145286
0.841435	0.158565
0.827927	0.172073
0.814234	0.185766
0.800405	0.199595
0.786486	0.213514
0.772524	0.227476
0.758566	0.241434
0.744659	0.255341
0.73085	0.26915
0.717182	0.282818
0.703701	0.296299
0.69045	0.30955
0.677469	0.322531
0.6648	0.3352
0.652479	0.347521
0.640543	0.359457
0.629025	0.370975
0.617956	0.382044
0.607365	0.392635
0.597279	0.402721
0.587721	0.412279
0.578712	0.421288
0.570269	0.429731
0.56241	0.43759
0.555145	0.444855
0.548485	0.451515
0.542436	0.457564
0.537003	0.462997
0.532188	0.467812
0.527989	0.472011
0.524403	0.475597
0.521424	0.478576
0.519044	0.480956
0.517252	0.482748
0.516034	0.483966
0.515377	0.484623
0.515264	0.484736
0.515677	0.484323
0.516594	0.483406
0.517996	0.482004
0.519859	0.480141
0.522158	0.477842
0.52487	0.47513
0.527966	0.472034
0.531422	0.468578
0.535208	0.464792
0.539297	0.460703
0.543659	0.456341
0.548267	0.451733
0.55309	0.44691
0.5581	0.4419
0.563268	0.436732
0.568565	0.431435
0.573961	0.426039
0.57943	0.42057
0.584944	0.415056
0.590477	0.409523
0.596002	0.403998
0.601494	0.398506
0.60693	0.39307
0.612288	0.387712
0.617545	0.382455
0.622681	0.377319
0.627679	0.372321
0.632521	0.367479
0.999838	0.000161822
0.994144	0.00585576
0.987753	0.0122474
0.980675	0.0193252
0.972926	0.0270743
0.964523	0.0354769
0.955488	0.044512
0.945844	0.0541558
0.935619	0.0643814
0.924841	0.0751593
0.913543	0.0864573
0.901759	0.0982405
0.889528	0.110472
0.876887	0.123113
0.863879	0.136121
0.850545	0.149455
0.83693	0.16307
0.82308	0.17692
0.809041	0.190959
0.794859	0.205141
0.780584	0.219416
0.766263	0.233737
0.751943	0.248057
0.737672	0.262328
0.723496	0.276504
0.709463	0.290537
0.695616	0.304384
0.682	0.318
0.668657	0.331343
0.655626	0.344374
0.642948	0.357052
0.630657	0.369343
0.618789	0.381211
0.607376	0.392624
0.596445	0.403555
0.586026	0.413974
0.576141	0.423859
0.566811	0.433189
0.558056	0.441944
0.549892	0.450108
0.54233	0.45767
0.535381	0.464619
0.529053	0.470947
0.523349	0.476651
0.518272	0.481728
0.513821	0.486179
0.509993	0.490007
0.506781	0.493219
0.504178	0.495822
0.502172	0.497828
0.500752	0.499248
0.499903	0.500097
0.499608	0.500392
0.49985	0.50015
0.500607	0.499393
0.50186	0.49814
0.503584	0.496416
0.505757	0.494243
0.508353	0.491647
0.511346	0.488654
0.51471	0.48529
0.518416	0.481584
0.522438	0.477562
0.526745	0.473255
0.531311	0.468689
0.536105	0.463895
0.541098	0.458902
0.546263	0.453737
0.55157	0.44843
0.55699	0.44301
0.562497	0.437503
0.568062	0.431938
0.573659	0.426341
0.579262	0.420738
0.584847	0.415153
0.59039	0.40961
0.595867	0.404133
0.601257	0.398743
0.60654	0.39346
0.611698	0.388302
0.616712	0.383288
0.99948	0.000519918
0.993588	0.00641241
0.986987	0.0130131
0.97969	0.0203103
0.971711	0.0282892
0.963068	0.0369319
0.953783	0.0462173
0.943879	0.0561214
0.933383	0.0666171
0.922325	0.0776746
0.910739	0.0892614
0.898658	0.101342
0.88612	0.11388
0.873165	0.126835
0.859834	0.140166
0.846171	0.153829
0.83222	0.16778
0.818028	0.181972
0.803641	0.196359
0.789108	0.210892
0.774477	0.225523
0.759796	0.240204
0.745113	0.254887
0.730478	0.269522
0.715937	0.284063
0.701537	0.298463
0.687324	0.312676
0.673343	0.326657
0.659636	0.340364
0.646244	0.353756
0.633207	0.366793
0.620562	0.379438
0.608343	0.391657
0.596584	0.403416
0.585314	0.414686
0.574559	0.425441
0.564346	0.435654
0.554696	0.445304
0.545627	0.454373
0.537155	0.462845
0.529295	0.470705
0.522056	0.477944
0.515446	0.484554
0.50947	0.49053
0.50413	0.49587
0.499424	0.500576
0.495351	0.504649
0.491903	0.508097
0.489074	0.510926
0.486853	0.513147
0.485228	0.514772
0.484183	0.515817
0.483704	0.516296
0.483771	0.516229
0.484365	0.515635
0.485464	0.514536
0.487047	0.512953
0.48909	0.51091
0.491567	0.508433
0.494452	0.505548
0.49772	0.50228
0.501343	0.498657
0.505294	0.494706
0.509542	0.490458
0.514062	0.485938
0.518823	0.481177
0.523796	0.476204
0.528954	0.471046
0.534268	0.465732
0.539709	0.460291
0.54525	0.45475
0.550864	0.449136
0.556523	0.443477
0.562203	0.437797
0.567879	0.432121
0.573526	0.426474
0.579122	0.420878
0.584645	0.415355
0.590074	0.409926
0.595391	0.404609
0.600578	0.399422
0.998935	0.00106474
0.992843	0.00715672
0.986033	0.0139672
0.978515	0.0214846
0.970306	0.0296939
0.961423	0.0385772
0.951887	0.0481132
0.941722	0.0582778
0.930956	0.0690438
0.919619	0.080381
0.907743	0.0922567
0.895364	0.104636
0.88252	0.11748
0.869251	0.130749
0.855598	0.144402
0.841606	0.158394
0.82732	0.17268
0.812786	0.187214
0.798052	0.201948
0.783168	0.216832
0.76818	0.23182
0.75314	0.24686
0.738095	0.261905
0.723095	0.276905
0.708189	0.291811
0.693423	0.306577
0.678845	0.321155
0.664498	0.335502
0.650428	0.349572
0.636675	0.363325
0.623279	0.376721
0.610279	0.389721
0.59771	0.40229
0.585605	0.414395
0.573994	0.426006
0.562905	0.437095
0.552363	0.447637
0.542391	0.457609
0.533007	0.466993
0.524229	0.475771
0.516069	0.483931
0.508539	0.491461
0.501647	0.498353
0.495396	0.504604
0.489791	0.510209
0.484829	0.515171
0.480509	0.519491
0.476825	0.523175
0.473768	0.526232
0.471329	0.528671
0.469496	0.530504
0.468254	0.531746
0.467586	0.532414
0.467476	0.532524
0.467904	0.532096
0.468847	0.531153
0.470285	0.529715
0.472194	0.527806
0.474549	0.525451
0.477324	0.522676
0.480493	0.519507
0.484028	0.515972
0.487904	0.512096
0.492091	0.507909
0.49656	0.50344
0.501285	0.498715
0.506235	0.493765
0.511383	0.488617
0.516701	0.483299
0.52216	0.47784
0.527732	0.472268
0.533392	0.466608
0.539111	0.460889
0.544866	0.455134
0.55063	0.44937
0.55638	0.44362
0.562093	0.437907
0.567747	0.432253
0.573322	0.426678
0.578798	0.421202
0.584158	0.415842
0.998214	0.00178648
0.991921	0.0080786
0.984901	0.0150994
0.977163	0.0228373
0.968723	0.0312773
0.959599	0.0404014
0.949812	0.0501882
0.939387	0.0606133
0.928351	0.0716494
0.916734	0.0832661
0.90457	0.0954304
0.891893	0.108107
0.878744	0.121256
0.86516	0.13484
0.851186	0.148814
0.836866	0.163134
0.822245	0.177755
0.80737	0.19263
0.79229	0.20771
0.777054	0.222946
0.761711	0.238289
0.746312	0.253688
0.730906	0.269094
0.715543	0.284457
0.700272	0.299728
0.685141	0.314859
0.670198	0.329802
0.655487	0.344513
0.641054	0.358946
0.62694	0.37306
0.613187	0.386813
0.599833	0.400167
0.586914	0.413086
0.574463	0.425537
0.562512	0.437488
0.551088	0.448912
0.540218	0.459782
0.529924	0.470076
0.520226	0.479774
0.51114	0.48886
0.502681	0.497319
0.49486	0.50514
0.487684	0.512316
0.481159	0.518841
0.475288	0.524712
0.470069	0.529931
0.465501	0.534499
0.461578	0.538422
0.458293	0.541707
0.455634	0.544366
0.453591	0.546409
0.452149	0.547851
0.451292	0.548708
0.451003	0.548997
0.451261	0.548739
0.452047	0.547953
0.453337	0.546663
0.455109	0.544891
0.457339	0.542661
0.46	0.54
0.463066	0.536934
0.466512	0.533488
0.470309	0.529691
0.474431	0.525569
0.478848	0.521152
0.483532	0.516468
0.488456	0.511544
0.493591	0.506409
0.49891	0.50109
0.504383	0.495617
0.509984	0.490016
0.515687	0.484313
0.521464	0.478536
0.527291	0.472709
0.533141	0.466859
0.538993	0.461007
0.544821	0.455179
0.550606	0.449394
0.556325	0.443675
0.56196	0.43804
0.567492	0.432508
0.997325	0.00267509
0.990832	0.00916775
0.983601	0.0163992
0.975642	0.0243577
0.966972	0.0330284
0.957607	0.0423931
0.94757	0.0524304
0.936884	0.0631157
0.925579	0.0744214
0.913683	0.0863171
0.901231	0.0987693
0.888258	0.111742
0.874803	0.125197
0.860907	0.139093
0.846613	0.153387
0.831965	0.168035
0.81701	0.18299
0.801795	0.198205
0.78637	0.21363
0.770784	0.229216
0.755088	0.244912
0.739331	0.260669
0.723566	0.276434
0.707841	0.292159
0.692206	0.307794
0.676711	0.323289
0.661404	0.338596
0.64633	0.35367
0.631536	0.368464
0.617063	0.382937
0.602954	0.397046
0.589247	0.410753
0.575978	0.424022
0.563183	0.436817
0.550893	0.449107
0.539136	0.460864
0.527939	0.472061
0.517324	0.482676
0.507312	0.492688
0.49792	0.50208
0.489162	0.510838
0.481049	0.518951
0.47359	0.52641
0.466791	0.533209
0.460653	0.539347
0.455178	0.544822
0.450361	0.549639
0.446199	0.553801
0.442684	0.557316
0.439805	0.560195
0.437551	0.562449
0.435908	0.564092
0.43486	0.56514
0.434389	0.565611
0.434477	0.565523
0.435102	0.564898
0.436242	0.563758
0.437875	0.562125
0.439977	0.560023
0.442521	0.557479
0.445483	0.554517
0.448836	0.551164
0.452552	0.547448
0.456605	0.543395
0.460966	0.539034
0.465608	0.534392
0.470502	0.529498
0.475621	0.524379
0.480937	0.519063
0.486423	0.513577
0.49205	0.50795
0.497793	0.502207
0.503625	0.496375
0.509522	0.490478
0.515457	0.484543
0.521407	0.478593
0.52735	0.47265
0.533263	0.466737
0.539125	0.460875
0.544918	0.455082
0.550621	0.449379
0.99628	0.00372039
0.989586	0.0104137
0.982144	0.0178557
0.973965	0.0260347
0.965064	0.0349358
0.955459	0.0445406
0.945172	0.0548278
0.934227	0.0657726
0.922653	0.0773472
0.910479	0.0895209
0.89774	0.10226
0.884472	0.115528
0.870713	0.129287
0.856505	0.143495
0.841892	0.158108
0.826918	0.173082
0.811631	0.188369
0.796078	0.203922
0.78031	0.21969
0.764376	0.235624
0.748328	0.251672
0.732216	0.267784
0.716092	0.283908
0.700007	0.299993
0.684011	0.315989
0.668155	0.331845
0.652485	0.347515
0.637051	0.362949
0.621897	0.378103
0.607067	0.392933
0.592603	0.407397
0.578545	0.421455
0.56493	0.43507
0.551792	0.448208
0.539165	0.460835
0.527076	0.472924
0.515553	0.484447
0.504619	0.495381
0.494294	0.505706
0.484597	0.515403
0.475541	0.524459
0.467138	0.532862
0.459397	0.540603
0.452324	0.547676
0.445921	0.554079
0.440189	0.559811
0.435124	0.564876
0.430723	0.569277
0.426977	0.573023
0.423878	0.576122
0.421412	0.578588
0.419567	0.580433
0.418327	0.581673
0.417674	0.582326
0.417589	0.582411
0.418052	0.581948
0.419041	0.580959
0.420533	0.579467
0.422504	0.577496
0.42493	0.57507
0.427785	0.572215
0.431042	0.568958
0.434675	0.565325
0.438656	0.561344
0.442959	0.557041
0.447555	0.552445
0.452417	0.547583
0.457517	0.542483
0.462828	0.537172
0.468323	0.531677
0.473973	0.526027
0.479754	0.520246
0.485639	0.514361
0.491602	0.508398
0.49762	0.50238
0.503667	0.496333
0.509722	0.490278
0.515762	0.484238
0.521766	0.478234
0.527714	0.472286
0.533588	0.466412
0.995088	0.00491212
0.988194	0.0118058
0.980542	0.019458
0.972143	0.0278571
0.963012	0.0369879
0.953168	0.0468321
0.942632	0.0573683
0.931429	0.0685715
0.919586	0.0804138
0.907136	0.0928642
0.894111	0.105889
0.880549	0.119451
0.866488	0.133512
0.851971	0.148029
0.83704	0.16296
0.821743	0.178257
0.806125	0.193875
0.790236	0.209764
0.774127	0.225873
0.757847	0.242153
0.741449	0.258551
0.724984	0.275016
0.708505	0.291495
0.692062	0.307938
0.675708	0.324292
0.659492	0.340508
0.643463	0.356537
0.627671	0.372329
0.61216	0.38784
0.596975	0.403025
0.58216	0.41784
0.567753	0.432247
0.553794	0.446206
0.540317	0.459683
0.527354	0.472646
0.514936	0.485064
0.50309	0.49691
0.491839	0.508161
0.481204	0.518796
0.471203	0.528797
0.461851	0.538149
0.45316	0.54684
0.445139	0.554861
0.437793	0.562207
0.431125	0.568875
0.425137	0.574863
0.419825	0.580175
0.415185	0.584815
0.41121	0.58879
0.40789	0.59211
0.405213	0.594787
0.403166	0.596834
0.401732	0.598268
0.400896	0.599104
0.400638	0.599362
0.400938	0.599062
0.401774	0.598226
0.403124	0.596876
0.404963	0.595037
0.407268	0.592732
0.410013	0.589987
0.413173	0.586827
0.41672	0.58328
0.420628	0.579372
0.424869	0.575131
0.429417	0.570583
0.434244	0.565756
0.439323	0.560677
0.444626	0.555374
0.450127	0.549873
0.455798	0.544202
0.461614	0.538386
0.467549	0.532451
0.473577	0.526423
0.479674	0.520326
0.485816	0.514184
0.491981	0.508019
0.498146	0.501854
0.504289	0.495711
0.510392	0.489608
0.516436	0.483564
0.99376	0.00623994
0.986666	0.0133336
0.978805	0.0211953
0.970186	0.0298135
0.960827	0.0391731
0.950744	0.0492557
0.93996	0.0600396
0.9285	0.0714998
0.916392	0.0836083
0.903666	0.0963338
0.890358	0.109642
0.876504	0.123496
0.862143	0.137857
0.847318	0.152682
0.832073	0.167927
0.816453	0.183547
0.800508	0.199492
0.784286	0.215714
0.767838	0.232162
0.751215	0.248785
0.73447	0.26553
0.717655	0.282345
0.700823	0.299177
0.684027	0.315973
0.667317	0.332683
0.650745	0.349255
0.634361	0.365639
0.618213	0.381787
0.602349	0.397651
0.586813	0.413187
0.571649	0.428351
0.556897	0.443103
0.542597	0.457403
0.528783	0.471217
0.515489	0.484511
0.502745	0.497255
0.490578	0.509422
0.479013	0.520987
0.46807	0.53193
0.457769	0.542231
0.448124	0.551876
0.439146	0.560854
0.430847	0.569153
0.42323	0.57677
0.4163	0.5837
0.410058	0.589942
0.4045	0.5955
0.399623	0.600377
0.395419	0.604581
0.391879	0.608121
0.388991	0.611009
0.386742	0.613258
0.385116	0.614884
0.384096	0.615904
0.383665	0.616335
0.3838	0.6162
0.384483	0.615517
0.385689	0.614311
0.387395	0.612605
0.389578	0.610422
0.392212	0.607788
0.395272	0.604728
0.398731	0.601269
0.402563	0.597437
0.406742	0.593258
0.411239	0.588761
0.416029	0.583971
0.421083	0.578917
0.426376	0.573624
0.43188	0.56812
0.43757	0.56243
0.443418	0.556582
0.4494	0.5506
0.45549	0.54451
0.461665	0.538335
0.467899	0.532101
0.474171	0.525829
0.480459	0.519541
0.48674	0.51326
0.492995	0.507005
0.499206	0.500794
0.992306	0.00769354
0.985014	0.0149863
0.976943	0.0230566
0.968107	0.0318928
0.95852	0.0414799
0.948201	0.0517993
0.937171	0.0628293
0.925455	0.0745448
0.913083	0.0869175
0.900084	0.099916
0.886494	0.113506
0.87235	0.12765
0.857692	0.142308
0.842562	0.157438
0.827005	0.172995
0.811067	0.188933
0.794797	0.205203
0.778244	0.221756
0.761461	0.238539
0.744499	0.255501
0.727411	0.272589
0.710249	0.289751
0.693069	0.306931
0.675921	0.324079
0.658859	0.341141
0.641935	0.358065
0.625199	0.374801
0.608701	0.391299
0.592487	0.407513
0.576604	0.423396
0.561096	0.438904
0.546003	0.453997
0.531365	0.468635
0.517219	0.482781
0.503597	0.496403
0.49053	0.50947
0.478047	0.521953
0.466171	0.533829
0.454925	0.545075
0.444326	0.555674
0.434391	0.565609
0.425131	0.574869
0.416555	0.583445
0.408671	0.591329
0.401481	0.598519
0.394987	0.605013
0.389185	0.610815
0.384073	0.615927
0.379641	0.620359
0.375882	0.624118
0.372785	0.627215
0.370334	0.629666
0.368516	0.631484
0.367314	0.632686
0.366708	0.633292
0.36668	0.63332
0.367208	0.632792
0.36827	0.63173
0.369843	0.630157
0.371902	0.628098
0.374424	0.625576
0.377383	0.622617
0.380752	0.619248
0.384507	0.615493
0.38862	0.61138
0.393064	0.606936
0.397814	0.602186
0.402842	0.597158
0.408122	0.591878
0.413628	0.586372
0.419333	0.580667
0.425211	0.574789
0.431238	0.568762
0.437387	0.562613
0.443636	0.556364
0.449961	0.550039
0.456337	0.543663
0.462745	0.537255
0.469162	0.530838
0.475567	0.524433
0.481943	0.518057
0.990737	0.00926266
0.983247	0.0167534
0.974969	0.0250309
0.965916	0.0340837
0.956103	0.0438966
0.945549	0.054451
0.934275	0.0657251
0.922306	0.0776937
0.909672	0.0903284
0.896403	0.103597
0.882534	0.117466
0.868103	0.131897
0.85315	0.14685
0.837718	0.162282
0.821852	0.178148
0.805599	0.194401
0.789008	0.210992
0.772129	0.227871
0.755014	0.244986
0.737717	0.262283
0.720289	0.279711
0.702786	0.297214
0.68526	0.31474
0.667766	0.332234
0.650357	0.349643
0.633086	0.366914
0.616002	0.383998
0.599157	0.400843
0.582599	0.417401
0.566374	0.433626
0.550525	0.449475
0.535096	0.464904
0.520126	0.479874
0.505652	0.494348
0.491707	0.508293
0.478322	0.521678
0.465527	0.534473
0.453345	0.546655
0.441798	0.558202
0.430907	0.569093
0.420685	0.579315
0.411145	0.588855
0.402298	0.597702
0.394149	0.605851
0.386703	0.613297
0.379959	0.620041
0.373916	0.626084
0.36857	0.63143
0.363914	0.636086
0.359938	0.640062
0.356632	0.643368
0.353982	0.646018
0.351973	0.648027
0.350588	0.649412
0.34981	0.65019
0.349618	0.650382
0.349992	0.650008
0.350909	0.649091
0.352347	0.647653
0.354283	0.645717
0.356692	0.643308
0.359548	0.640452
0.362826	0.637174
0.366502	0.633498
0.370548	0.629452
0.374938	0.625062
0.379646	0.620354
0.384645	0.615355
0.38991	0.61009
0.395414	0.604586
0.401132	0.598868
0.407037	0.592963
0.413106	0.586894
0.419312	0.580688
0.425633	0.574367
0.432044	0.567956
0.438524	0.561476
0.445048	0.554952
0.451598	0.548402
0.458151	0.541849
0.464689	0.535311
0.989063	0.0109371
0.981376	0.0186243
0.972893	0.0271075
0.963625	0.036375
0.953588	0.0464116
0.942801	0.0571989
0.931285	0.0687148
0.919066	0.080934
0.906172	0.0938278
0.892636	0.107364
0.878491	0.121509
0.863777	0.136223
0.848533	0.151467
0.832803	0.167197
0.816631	0.183369
0.800067	0.199933
0.783159	0.216841
0.765957	0.234043
0.748516	0.251484
0.730887	0.269113
0.713125	0.286875
0.695284	0.304716
0.677419	0.322581
0.659583	0.340417
0.641832	0.358168
0.624218	0.375782
0.606793	0.393207
0.589607	0.410393
0.572709	0.427291
0.556146	0.443854
0.539964	0.460036
0.524204	0.475796
0.508907	0.491093
0.494109	0.505891
0.479846	0.520154
0.466149	0.533851
0.453046	0.546954
0.440563	0.559437
0.428722	0.571278
0.417541	0.582459
0.407038	0.592962
0.397223	0.602777
0.388108	0.611892
0.379699	0.620301
0.371999	0.628001
0.36501	0.63499
0.358729	0.641271
0.353153	0.646847
0.348274	0.651726
0.344084	0.655916
0.340572	0.659428
0.337724	0.662276
0.335525	0.664475
0.33396	0.66604
0.333009	0.666991
0.332654	0.667346
0.332874	0.667126
0.333647	0.666353
0.334951	0.665049
0.336762	0.663238
0.339057	0.660943
0.34181	0.65819
0.344996	0.655004
0.348591	0.651409
0.352568	0.647432
0.356902	0.643098
0.361566	0.638434
0.366535	0.633465
0.371783	0.628217
0.377283	0.622717
0.383011	0.616989
0.388942	0.611058
0.395049	0.604951
0.40131	0.59869
0.4077	0.5923
0.414195	0.585805
0.420774	0.579226
0.427413	0.572587
0.434092	0.565908
0.44079	0.55921
0.447487	0.552513
0.987293	0.0127068
0.979411	0.0205887
0.970724	0.0292755
0.961244	0.0387555
0.950986	0.0490136
0.939969	0.0600311
0.928214	0.071786
0.915747	0.0842528
0.902597	0.0974026
0.888797	0.111203
0.87438	0.12562
0.859385	0.140615
0.843854	0.156146
0.82783	0.17217
0.811358	0.188642
0.794487	0.205513
0.777266	0.222734
0.759747	0.240253
0.741983	0.258017
0.724028	0.275972
0.705937	0.294063
0.687763	0.312237
0.669564	0.330436
0.651393	0.348607
0.633306	0.366694
0.615355	0.384645
0.597593	0.402407
0.580072	0.419928
0.562841	0.437159
0.545947	0.454053
0.529436	0.470564
0.513351	0.486649
0.497733	0.502267
0.482619	0.517381
0.468044	0.531956
0.45404	0.54596
0.440635	0.559365
0.427856	0.572144
0.415726	0.584274
0.404262	0.595738
0.393482	0.606518
0.383397	0.616603
0.374019	0.625981
0.365354	0.634646
0.357405	0.642595
0.350174	0.649826
0.343659	0.656341
0.337856	0.662144
0.332758	0.667242
0.328357	0.671643
0.324641	0.675359
0.321597	0.678403
0.319211	0.680789
0.317466	0.682534
0.316345	0.683655
[truncated: 4,562 more rows]

## Sheet: fig2_d
Entropy
0.0827
0.096
0.1107
0.1268
0.1439
0.1618
0.1805
0.1998
0.2194
0.2393
0.2594
0.2794
0.2994
0.3192
0.3387
0.3578
0.3765
0.3947
0.4123
0.4293
0.4456
0.4613
0.4762
0.4904
0.5039
0.5166
0.5285
0.5397
0.5502
0.5599
0.5688
0.5771
0.5848
0.5917
0.5981
0.6038
0.609
0.6136
0.6177
0.6213
0.6244
0.6271
0.6293
0.6312
0.6326
0.6337
0.6345
0.6349
0.6349
0.6347
0.6341
0.6332
0.632
0.6306
0.6288
0.6267
0.6243
0.6217
0.6188
0.6156
0.6121
0.6085
0.6045
0.6004
0.596
0.5915
0.5868
0.5819
0.577
0.5719
0.5668
0.5617
0.5566
0.5515
0.5466
0.5417
0.537
0.5325
0.5282
0.5242
0.5204
0.0712
0.0857
0.1016
0.1188
0.137
0.156
0.1756
0.1958
0.2163
0.2371
0.2579
0.2787
0.2993
0.3198
0.3399
0.3596
0.3788
0.3974
0.4155
0.4329
0.4496
0.4656
0.4808
0.4953
0.509
0.5219
0.534
0.5454
0.5559
0.5658
0.5748
0.5832
0.5909
0.5979
0.6043
0.61
0.6152
0.6198
0.624
0.6276
0.6307
0.6334
0.6357
0.6376
0.6391
0.6403
0.6411
0.6416
0.6418
0.6416
0.6412
0.6404
0.6394
0.6381
0.6364
0.6346
0.6324
0.63
0.6273
0.6243
0.6211
0.6176
0.614
0.61
0.6059
0.6016
0.5971
0.5925
0.5878
0.5829
0.578
0.5731
0.5681
0.5632
0.5584
0.5536
0.549
0.5445
0.5403
0.5363
0.5325
0.0603
0.0761
0.0933
0.1117
0.1309
0.151
0.1716
0.1927
0.214
0.2356
0.2572
0.2787
0.3
0.321
0.3417
0.3619
0.3816
0.4008
0.4192
0.437
0.4541
0.4704
0.4859
0.5006
0.5145
0.5276
0.5399
0.5513
0.562
0.5719
0.5811
0.5895
0.5972
0.6042
0.6106
0.6164
0.6215
0.6262
0.6303
0.6339
0.6371
0.6398
0.6421
0.644
0.6455
0.6467
0.6476
0.6482
0.6484
0.6484
0.6481
0.6474
0.6466
0.6454
0.644
0.6423
0.6403
0.6381
0.6356
0.6329
0.6299
0.6267
0.6233
0.6196
0.6158
0.6117
0.6075
0.6031
0.5986
0.594
0.5893
0.5845
0.5798
0.575
0.5703
0.5657
0.5612
0.5568
0.5526
0.5486
0.5448
0.0501
0.0674
0.0859
0.1054
0.1258
0.1468
0.1684
0.1904
0.2126
0.2349
0.2572
0.2794
0.3013
0.323
0.3442
0.3649
0.3851
0.4046
0.4235
0.4416
0.459
0.4756
0.4913
0.5063
0.5204
0.5336
0.546
0.5576
0.5683
0.5783
0.5875
0.5959
0.6036
0.6106
0.617
0.6227
0.6279
0.6325
0.6366
0.6402
0.6433
0.646
0.6483
0.6502
0.6518
0.653
0.654
0.6546
0.6549
0.6549
0.6547
0.6542
0.6535
0.6525
0.6512
0.6497
0.648
0.646
0.6437
0.6413
0.6385
0.6356
0.6324
0.629
0.6254
0.6216
0.6177
0.6135
0.6093
0.6049
0.6005
0.5959
0.5914
0.5868
0.5823
0.5778
0.5734
0.5691
0.565
0.561
0.5573
0.0406
0.0595
0.0793
0.1001
0.1215
0.1436
0.1661
0.1889
0.2119
0.235
0.258
0.2808
0.3034
0.3256
0.3473
0.3685
0.3891
0.4091
0.4283
0.4467
0.4644
0.4812
0.4972
0.5123
0.5265
0.5399
0.5524
0.564
0.5748
0.5848
0.594
0.6024
0.6101
0.6171
0.6234
0.6291
0.6342
0.6388
0.6428
0.6463
0.6494
0.6521
0.6544
0.6563
0.6578
0.6591
0.66
0.6607
0.6611
0.6612
0.6611
0.6607
0.6601
0.6593
0.6582
0.6569
0.6553
0.6536
0.6515
0.6493
0.6468
0.6441
0.6412
0.6381
0.6348
0.6313
0.6276
0.6238
0.6198
0.6157
0.6115
0.6072
0.6028
0.5985
0.5941
0.5898
0.5855
0.5814
0.5773
0.5734
0.5697
0.0319
0.0525
0.0738
0.0957
0.1182
0.1413
0.1647
0.1883
0.2121
0.2358
0.2595
0.283
0.3061
0.3288
0.351
0.3727
0.3937
0.414
0.4335
0.4522
0.4701
0.4872
0.5033
0.5186
0.533
0.5464
0.559
0.5707
0.5815
0.5914
0.6006
0.609
0.6166
0.6236
0.6298
0.6354
0.6405
0.6449
0.6489
0.6523
0.6554
0.658
0.6602
0.6621
0.6636
0.6649
0.6658
0.6665
0.6669
0.6671
0.6671
0.6668
0.6664
0.6657
0.6647
0.6636
0.6623
0.6607
0.6589
0.6569
0.6547
0.6523
0.6497
0.6469
0.6438
0.6406
0.6372
0.6337
0.6299
0.6261
0.6222
0.6181
0.614
0.6099
0.6057
0.6016
0.5975
0.5935
0.5896
0.5858
0.5821
0.024
0.0465
0.0692
0.0923
0.1159
0.1398
0.1641
0.1885
0.213
0.2374
0.2617
0.2858
0.3094
0.3326
0.3553
0.3773
0.3987
0.4193
0.4392
0.4582
0.4763
0.4935
0.5098
0.5252
0.5396
0.5531
0.5657
0.5774
0.5882
0.5982
0.6073
0.6156
0.6232
0.63
0.6361
0.6417
0.6466
0.6509
0.6548
0.6581
0.6611
0.6636
0.6657
0.6675
0.669
0.6703
0.6712
0.6719
0.6724
0.6726
0.6727
0.6725
0.6721
0.6716
0.6708
0.6699
0.6687
0.6674
0.6658
0.6641
0.6621
0.66
0.6576
0.6551
0.6524
0.6495
0.6464
0.6431
0.6397
0.6361
0.6325
0.6287
0.6249
0.621
0.617
0.6131
0.6092
0.6053
0.6015
0.5979
0.5943
0.0171
0.0416
0.0656
0.0899
0.1145
0.1393
0.1644
0.1895
0.2147
0.2398
0.2646
0.2892
0.3133
0.337
0.3601
0.3825
0.4042
0.4251
0.4452
0.4644
0.4827
0.5001
0.5165
0.532
0.5465
0.5601
0.5726
0.5843
0.5951
0.6049
0.614
0.6222
0.6296
0.6363
0.6424
0.6477
0.6525
0.6567
0.6604
0.6637
0.6665
0.6689
0.6709
0.6726
0.6741
0.6752
0.6761
0.6768
0.6773
0.6776
0.6777
0.6776
0.6773
0.6769
0.6763
0.6755
0.6746
0.6734
0.6721
0.6706
0.6689
0.6671
0.665
0.6628
0.6603
0.6577
0.655
0.652
0.6489
0.6457
0.6423
0.6388
0.6352
0.6316
0.6279
0.6242
0.6205
0.6168
0.6132
0.6096
0.6062
0.0112
0.0378
0.0632
0.0885
0.114
0.1396
0.1655
0.1913
0.2171
0.2428
0.2682
0.2932
0.3179
0.3419
0.3654
0.3881
0.4101
0.4313
0.4516
0.471
0.4895
0.507
0.5235
0.539
0.5535
0.5671
0.5796
0.5912
0.6019
0.6117
0.6206
0.6287
0.636
0.6425
0.6484
0.6536
0.6582
0.6622
0.6658
0.6688
0.6715
0.6738
0.6757
0.6773
0.6786
0.6797
0.6806
0.6812
0.6817
0.682
0.6821
0.6821
0.6819
0.6816
0.6811
0.6805
0.6798
0.6788
0.6777
0.6765
0.6751
0.6735
0.6717
0.6698
0.6677
0.6654
0.6629
0.6603
0.6575
0.6546
0.6515
0.6483
0.6451
0.6417
0.6383
0.6348
0.6313
0.6278
0.6244
0.621
0.6177
0.0064
0.0351
0.0617
0.0881
0.1144
0.1408
0.1674
0.1939
0.2203
0.2465
0.2724
0.2979
0.3229
0.3473
0.3711
0.3942
0.4164
0.4378
0.4584
0.4779
0.4965
0.5141
0.5306
0.5462
0.5607
0.5742
0.5867
0.5982
0.6088
0.6184
0.6272
0.6351
0.6422
0.6486
0.6542
0.6592
0.6636
0.6674
0.6708
0.6737
0.6761
0.6782
0.68
0.6814
0.6827
0.6836
0.6844
0.685
0.6855
0.6858
0.6859
0.6859
0.6858
0.6856
0.6853
0.6848
0.6842
0.6835
0.6826
0.6816
0.6804
0.6791
0.6777
0.676
0.6742
0.6722
0.6701
0.6678
0.6654
0.6628
0.66
0.6572
0.6542
0.6511
0.648
0.6448
0.6415
0.6383
0.635
0.6318
0.6286
0.0027
0.0336
0.0614
0.0886
0.1157
0.1429
0.17
0.1971
0.224
0.2507
0.2771
0.303
0.3284
0.3532
0.3773
0.4006
0.4231
0.4447
0.4654
0.485
0.5037
0.5213
0.5379
0.5534
0.5679
0.5813
0.5937
0.6051
0.6155
0.625
0.6336
0.6413
0.6482
0.6543
0.6598
0.6645
0.6687
0.6723
0.6754
0.678
0.6803
0.6822
0.6838
0.6851
0.6861
0.687
0.6876
0.6882
0.6885
0.6888
0.689
0.689
0.689
0.6888
0.6886
0.6883
0.6878
0.6873
0.6866
0.6859
0.685
0.6839
0.6827
0.6814
0.6799
0.6783
0.6765
0.6745
0.6724
0.6701
0.6678
0.6652
0.6626
0.6598
0.657
0.6541
0.6511
0.6481
0.645
0.642
0.639
0.0005
0.0333
0.062
0.09
0.1178
0.1456
0.1734
0.201
0.2284
0.2556
0.2823
0.3087
0.3344
0.3595
0.3838
0.4074
0.4301
0.4518
0.4726
0.4924
0.5111
0.5287
0.5453
0.5608
0.5752
0.5885
0.6007
0.612
0.6222
0.6315
0.6398
0.6473
0.654
0.6599
0.665
0.6695
0.6734
0.6767
0.6796
0.682
0.6839
0.6856
0.687
0.6881
0.6889
0.6896
0.6902
0.6906
0.6909
0.6911
0.6912
0.6913
0.6913
0.6912
0.6911
0.6909
0.6906
0.6902
0.6898
0.6892
0.6886
0.6878
0.6869
0.6859
0.6847
0.6834
0.6819
0.6803
0.6786
0.6766
0.6746
0.6724
0.6701
0.6677
0.6651
0.6625
0.6598
0.6571
0.6543
0.6515
0.6487
0
0.0341
0.0636
0.0923
0.1208
0.1491
0.1774
0.2055
0.2334
0.2609
0.2881
0.3147
0.3408
0.3661
0.3907
0.4144
0.4373
0.4592
0.48
0.4998
0.5186
0.5362
0.5527
0.5681
0.5824
0.5956
0.6077
0.6187
0.6288
0.6378
0.6459
0.6531
0.6595
0.6651
0.6699
0.6741
0.6777
0.6807
0.6832
0.6853
0.6871
0.6884
0.6895
0.6904
0.6911
0.6916
0.692
0.6922
0.6924
0.6926
0.6926
0.6927
0.6927
0.6927
0.6926
0.6925
0.6924
0.6922
0.6919
0.6916
0.6912
0.6907
0.6901
0.6893
0.6885
0.6875
0.6864
0.6851
0.6837
0.6822
0.6805
0.6786
0.6767
0.6746
0.6724
0.6701
0.6677
0.6653
0.6627
0.6602
0.6576
0.0016
0.0359
0.0661
0.0954
0.1244
0.1533
0.182
0.2106
0.2389
0.2668
0.2943
0.3212
0.3475
0.3731
0.3979
0.4218
0.4447
0.4667
0.4876
0.5074
0.5262
0.5438
0.5602
0.5755
0.5896
0.6026
0.6145
0.6254
0.6351
0.6439
0.6517
0.6586
0.6647
0.6699
0.6744
0.6783
0.6815
0.6842
0.6864
0.6882
0.6896
0.6906
0.6915
0.6921
0.6925
0.6928
0.6929
0.6931
0.6931
0.6931
0.6931
0.6931
0.6931
0.6931
0.6931
0.6931
0.6931
0.6931
0.693
0.6929
0.6927
0.6925
0.6921
0.6917
0.6912
0.6905
0.6898
0.6889
0.6878
0.6866
0.6853
0.6839
0.6823
0.6805
0.6787
0.6767
0.6747
0.6725
0.6703
0.668
0.6657
0.0045
0.0388
0.0694
0.0992
0.1287
0.1581
0.1872
0.2162
0.2448
0.2731
0.3008
0.328
0.3546
0.3803
0.4053
0.4293
0.4523
0.4744
0.4953
0.5151
0.5338
0.5513
0.5676
0.5828
0.5968
0.6096
0.6212
0.6318
0.6413
0.6497
0.6572
0.6638
0.6695
0.6744
0.6785
0.682
0.6848
0.6872
0.689
0.6904
0.6914
0.6922
0.6927
0.693
0.6931
0.6931
0.6931
0.693
0.6929
0.6928
0.6927
0.6926
0.6926
0.6926
0.6927
0.6927
0.6928
0.6929
0.693
0.6931
0.6931
0.6931
0.6931
0.693
0.6928
0.6924
0.692
0.6915
0.6908
0.69
0.689
0.688
0.6867
0.6854
0.6839
0.6823
0.6806
0.6787
0.6768
0.6748
0.6728
0.0084
0.0425
0.0735
0.1038
0.1337
0.1634
0.1929
0.2222
0.2512
0.2797
0.3077
0.3352
0.3619
0.3878
0.4129
0.437
0.4601
0.4822
0.5031
0.5229
0.5415
0.5589
0.575
0.59
0.6038
0.6163
0.6277
0.638
0.6472
0.6553
0.6624
0.6686
0.6739
0.6784
0.6822
0.6852
0.6877
0.6895
0.691
0.692
0.6926
0.693
0.6931
0.6931
0.6929
0.6927
0.6924
0.6921
0.6918
0.6915
0.6913
0.6911
0.691
0.691
0.6911
0.6912
0.6914
0.6916
0.6919
0.6921
0.6924
0.6926
0.6929
0.693
0.6931
0.6931
0.6931
0.6929
0.6926
0.6922
0.6916
0.6909
0.6901
0.6891
0.688
0.6868
0.6854
0.6839
0.6824
0.6807
0.6789
0.0131
0.047
0.0783
0.1089
0.1392
0.1692
0.1991
0.2287
0.2579
0.2867
0.3149
0.3425
0.3694
0.3955
0.4206
0.4448
0.468
0.49
0.5109
0.5306
0.5491
0.5664
0.5824
0.5971
0.6106
0.6229
0.634
0.644
0.6528
0.6606
0.6673
0.6731
0.678
0.682
0.6853
0.6879
0.6899
0.6914
0.6923
0.6929
0.6931
0.6931
0.6928
0.6924
0.6919
0.6914
0.6908
0.6902
0.6897
0.6892
0.6888
0.6886
0.6884
0.6883
0.6884
0.6885
0.6888
0.6891
0.6895
0.6899
0.6904
0.6909
0.6914
0.6918
0.6923
0.6926
0.6929
0.6931
0.6931
0.6931
0.6929
0.6927
0.6922
0.6917
0.6909
0.6901
0.6891
0.688
0.6868
0.6854
0.684
0.0185
0.0521
0.0837
0.1145
0.1451
0.1755
0.2056
0.2355
0.2649
0.2939
0.3224
0.3501
0.3772
0.4033
0.4285
0.4528
0.4759
0.4979
0.5187
0.5383
0.5567
0.5738
0.5896
0.6041
0.6173
0.6293
0.6401
0.6497
0.6581
0.6655
0.6718
0.6771
0.6816
0.6851
0.688
0.6901
0.6916
0.6925
0.693
0.6931
0.6929
0.6924
0.6918
0.6909
0.69
0.6891
0.6882
0.6873
0.6866
0.6859
0.6853
0.6849
0.6846
0.6845
0.6845
0.6847
0.685
0.6854
0.6859
0.6865
0.6872
0.6879
0.6886
0.6894
0.6901
0.6908
0.6914
0.692
0.6924
0.6928
0.693
0.6931
0.6931
0.693
0.6927
0.6922
0.6917
0.6909
0.6901
0.6891
0.688
0.0245
0.0579
0.0896
0.1207
0.1515
0.1821
0.2125
0.2426
0.2722
0.3014
0.33
0.3579
0.385
0.4113
0.4365
0.4607
0.4838
0.5058
0.5265
0.546
0.5642
0.581
0.5966
0.6109
0.6238
0.6355
0.6459
0.6551
0.6631
0.67
0.6759
0.6808
0.6847
0.6878
0.6901
0.6917
0.6927
0.6931
0.6931
0.6927
0.692
0.691
0.6898
0.6886
0.6873
0.686
0.6847
0.6835
0.6824
0.6815
0.6807
0.6802
0.6797
0.6795
0.6795
0.6797
0.68
0.6805
0.6811
0.6818
0.6827
0.6836
0.6846
0.6856
0.6866
0.6876
0.6886
0.6895
0.6904
0.6911
0.6918
0.6923
0.6927
0.693
0.6931
0.6931
0.693
0.6927
0.6922
0.6916
0.6909
0.031
0.0641
0.0959
0.1272
0.1583
0.1891
0.2197
0.2499
0.2798
0.3091
0.3378
0.3658
0.393
0.4193
0.4445
0.4687
0.4918
0.5136
0.5342
0.5535
0.5715
0.5882
0.6035
0.6174
0.6301
0.6414
0.6514
0.6602
0.6678
0.6742
0.6796
0.6839
0.6873
0.6899
0.6916
0.6927
0.6931
0.693
0.6924
0.6915
0.6902
0.6888
0.6871
0.6854
0.6836
0.6819
0.6802
0.6787
0.6773
0.6761
0.6751
0.6743
0.6737
0.6734
0.6733
0.6734
0.6737
0.6743
0.675
0.6758
0.6769
0.678
0.6792
0.6805
0.6818
0.6831
0.6845
0.6858
0.687
0.6882
0.6892
0.6902
0.691
0.6918
0.6923
0.6927
0.693
0.6931
0.6931
0.6929
0.6926
0.0379
0.0708
0.1027
0.1341
0.1653
0.1963
0.2271
0.2575
0.2875
0.317
0.3458
0.3738
0.4011
0.4273
0.4526
0.4767
0.4997
0.5214
0.5419
0.561
0.5788
0.5952
0.6102
0.6238
0.6361
0.647
0.6566
0.6649
0.672
0.678
0.6828
0.6867
0.6895
0.6915
0.6927
0.6931
0.693
0.6923
0.6911
0.6896
0.6878
0.6857
0.6836
0.6813
0.6791
0.6769
0.6748
0.6729
0.6711
0.6696
0.6683
0.6673
0.6665
0.666
0.6658
0.6659
0.6662
0.6668
0.6676
0.6686
0.6697
0.671
0.6725
0.674
0.6757
0.6773
0.679
0.6806
0.6823
0.6838
0.6853
0.6867
0.688
0.6892
0.6902
0.6911
0.6918
0.6924
0.6928
0.693
0.6931
0.0451
0.0778
0.1097
0.1413
0.1726
0.2038
0.2347
0.2652
0.2953
0.3249
0.3538
0.3819
0.4091
0.4354
0.4606
0.4847
0.5075
0.5291
0.5494
0.5683
0.5858
0.6019
0.6166
0.6299
0.6418
0.6523
0.6615
0.6693
0.6759
0.6814
0.6857
0.6889
0.6912
0.6926
0.6931
0.693
0.6922
0.6909
0.6891
0.6869
0.6845
0.6819
0.6792
0.6764
0.6736
0.6709
0.6684
0.666
0.6639
0.662
0.6604
0.6591
0.6582
0.6575
0.6572
0.6572
0.6575
0.658
0.6589
0.66
0.6613
0.6628
0.6644
0.6662
0.6681
0.6701
0.6721
0.6741
0.6762
0.6782
0.6801
0.6819
0.6837
0.6853
0.6868
0.6881
0.6893
0.6904
0.6912
0.692
0.6925
0.0526
0.0851
0.117
0.1487
0.1801
0.2114
0.2424
0.2731
0.3033
0.3329
0.3618
0.39
0.4172
0.4434
0.4686
0.4925
0.5153
0.5367
0.5568
0.5754
0.5927
0.6085
0.6228
0.6357
0.6472
0.6573
0.666
0.6734
0.6794
0.6843
0.688
0.6907
0.6923
0.6931
0.693
0.6922
0.6908
0.6888
0.6864
0.6836
0.6805
0.6773
0.6739
0.6706
0.6673
0.664
0.661
0.6582
0.6556
0.6534
0.6515
0.6499
0.6487
0.6478
0.6473
0.6472
0.6474
0.648
0.6489
0.6501
0.6515
0.6532
0.655
0.6571
0.6592
0.6615
0.6639
0.6663
0.6687
0.6711
0.6735
0.6758
0.678
0.6801
0.682
0.6839
0.6856
0.6871
0.6885
0.6896
0.6907
0.0603
0.0926
0.1245
0.1562
0.1878
0.2192
0.2503
0.281
0.3113
0.341
0.3699
0.398
0.4252
0.4514
0.4765
0.5003
0.5229
0.5441
0.564
0.5824
0.5993
0.6148
0.6288
0.6413
0.6524
0.662
0.6702
0.677
0.6825
0.6868
0.6899
0.692
0.693
0.6931
0.6923
0.6909
0.6887
0.6861
0.683
0.6795
0.6758
0.6719
0.6679
0.6639
0.66
0.6562
0.6527
0.6494
0.6464
0.6437
0.6414
0.6395
0.638
0.6369
0.6363
0.636
0.6362
0.6367
0.6376
0.6389
0.6404
0.6422
0.6443
0.6466
0.649
0.6516
0.6543
0.6571
0.6599
0.6627
0.6655
0.6683
0.671
0.6735
0.676
0.6783
0.6805
0.6826
0.6844
0.6861
0.6876
0.0681
0.1003
0.1322
0.164
0.1956
0.2271
0.2582
0.289
0.3193
0.349
0.378
0.4061
0.4332
0.4593
0.4842
0.508
0.5303
0.5514
0.571
0.5891
0.6058
0.6209
0.6345
0.6466
0.6572
0.6663
0.674
0.6803
0.6852
0.6889
0.6914
0.6928
0.6931
0.6925
0.6911
0.6889
0.6861
0.6827
0.6789
0.6747
0.6703
0.6657
0.6611
0.6564
0.6519
0.6476
0.6434
0.6396
0.6361
0.633
0.6303
0.6281
0.6263
0.6249
0.6241
[truncated: 4,562 more rows]

## Sheet: fig2_e
Phase_1	Phase_2
0.902475	0.097525
0.90537	0.0946299
0.908262	0.0917383
0.911152	0.0888483
0.914042	0.0859577
0.916935	0.0830648
0.919832	0.0801677
0.922735	0.0772651
0.925644	0.0743556
0.928562	0.0714383
0.931487	0.0685126
0.934422	0.0655784
0.937364	0.0626359
0.940314	0.0596858
0.943271	0.0567295
0.946231	0.053769
0.949193	0.0508069
0.952153	0.0478467
0.955108	0.0448924
0.958051	0.0419492
0.960977	0.0390228
0.96388	0.0361202
0.966751	0.0332489
0.969582	0.0304178
0.972364	0.0276363
0.975085	0.024915
0.977735	0.0222652
0.980301	0.0196991
0.982771	0.0172295
0.98513	0.0148698
0.987366	0.0126339
0.989464	0.0105359
0.99141	0.00858995
0.99319	0.00681012
0.99479	0.00521008
0.996197	0.00380286
0.997399	0.00260066
0.998385	0.00161453
0.999146	0.000854183
0.999672	0.000327747
0.999958	4.15586e-05
1	0
0.999795	0.000205357
0.999342	0.00065773
0.998645	0.00135499
0.997707	0.00229278
0.996535	0.0034646
0.995138	0.0048619
0.993526	0.00647428
0.99171	0.0082897
0.989705	0.0102948
0.987525	0.0124751
0.985184	0.0148156
0.982699	0.017301
0.980084	0.0199159
0.977354	0.0226459
0.974523	0.0254774
0.971602	0.0283981
0.968602	0.0313981
0.96553	0.0344695
0.962392	0.0376075
0.959189	0.0408106
0.955919	0.044081
0.952575	0.0474252
0.949145	0.0508545
0.945615	0.0543853
0.941961	0.0580393
0.938156	0.0618443
0.934166	0.0658338
0.929952	0.0700476
0.925469	0.0745308
0.920666	0.079334
0.915488	0.0845117
0.909879	0.0901208
0.903781	0.0962186
0.89714	0.10286
0.889907	0.110093
0.882044	0.117956
0.873525	0.126475
0.864344	0.135656
0.854514	0.145486
0.903561	0.0964389
0.906293	0.0937073
0.909014	0.090986
0.911727	0.0882728
0.914434	0.0855657
0.917137	0.0828628
0.919838	0.0801623
0.922537	0.0774626
0.925238	0.0747625
0.927939	0.0720608
0.930643	0.0693569
0.93335	0.0666505
0.936058	0.0639417
0.938769	0.0612312
0.94148	0.0585203
0.944189	0.0558108
0.946895	0.0531053
0.949593	0.050407
0.95228	0.0477202
0.95495	0.0450498
0.957598	0.0424016
0.960217	0.0397826
0.962799	0.0372006
0.965336	0.0346643
0.967816	0.0321836
0.970231	0.0297693
0.972567	0.0274332
0.974812	0.0251877
0.976954	0.0230465
0.978977	0.0210234
0.980867	0.0191332
0.982609	0.0173908
0.984189	0.0158114
0.98559	0.0144099
0.986799	0.0132012
0.987801	0.0121993
0.988582	0.0114176
0.989132	0.010868
0.989439	0.0105612
0.989494	0.0105062
0.98929	0.0107101
0.988823	0.0111774
0.988089	0.0119109
0.98709	0.0129104
0.985827	0.0141734
0.984305	0.0156949
0.982533	0.0174673
0.980519	0.0194807
0.978277	0.0217233
0.975819	0.024181
0.973161	0.0268386
0.970321	0.0296794
0.967314	0.0326862
0.964159	0.0358413
0.960872	0.0391275
0.957472	0.042528
0.953973	0.0460272
0.950389	0.0496113
0.946731	0.0532686
0.94301	0.05699
0.93923	0.0607696
0.935395	0.0646049
0.931502	0.0684977
0.927546	0.0724542
0.923515	0.0764854
0.919392	0.0806078
0.915157	0.0848435
0.910779	0.0892205
0.906227	0.093773
0.901459	0.098541
0.89643	0.10357
0.891089	0.108911
0.885383	0.114617
0.879256	0.120744
0.872653	0.127347
0.865525	0.134475
0.857828	0.142172
0.849531	0.150469
0.840621	0.159379
0.831102	0.168898
0.821002	0.178998
0.904578	0.0954221
0.907135	0.0928646
0.909675	0.0903251
0.912199	0.0878013
0.914709	0.0852912
0.917207	0.0827929
0.919695	0.0803046
0.922175	0.0778248
0.924648	0.075352
0.927115	0.0728853
0.929576	0.0704239
0.932033	0.0679674
0.934484	0.0655161
0.936929	0.0630705
0.939368	0.0606319
0.941798	0.0582022
0.944216	0.0557839
0.94662	0.0533803
0.949004	0.0509957
0.951365	0.0486351
0.953695	0.0463045
0.955989	0.044011
0.958237	0.0417626
0.960432	0.0395684
0.962561	0.0374386
0.964616	0.0353844
0.966582	0.0334182
0.968447	0.031553
0.970197	0.0298032
0.971816	0.0281835
0.97329	0.0267096
0.974603	0.0253974
0.975737	0.0242632
0.976677	0.023323
0.977407	0.022593
0.977912	0.0220882
0.978177	0.0218233
0.978189	0.0218113
0.977936	0.0220638
0.97741	0.0225905
0.976601	0.0233989
0.975506	0.0244941
0.974121	0.0258785
0.972448	0.0275518
0.97049	0.0295105
0.968252	0.0317484
0.965743	0.0342566
0.962977	0.0370233
0.959966	0.0400344
0.956726	0.0432738
0.953277	0.0467234
0.949636	0.0503642
0.945824	0.0541761
0.941861	0.0581392
0.937767	0.0622335
0.93356	0.06644
0.929259	0.0707412
0.924879	0.0751213
0.920433	0.0795671
0.915932	0.0840682
0.911382	0.0886177
0.906788	0.0932123
0.902147	0.097853
0.897454	0.102546
0.892699	0.107301
0.887865	0.112135
0.882931	0.117069
0.877869	0.122131
0.872645	0.127355
0.867222	0.132778
0.861554	0.138446
0.855595	0.144405
0.849294	0.150706
0.8426	0.1574
0.835464	0.164536
0.827845	0.172155
0.81971	0.18029
0.81104	0.18896
0.801833	0.198167
0.79211	0.20789
0.781911	0.218089
0.905526	0.0944736
0.907898	0.0921016
0.910244	0.089756
0.912565	0.0874348
0.914864	0.085136
0.917142	0.0828577
0.919402	0.0805983
0.921644	0.0783562
0.92387	0.0761301
0.926081	0.0739191
0.928278	0.0717225
0.93046	0.06954
0.932628	0.0673718
0.934781	0.0652187
0.936918	0.0630821
0.939036	0.0609638
0.941133	0.0588666
0.943206	0.0567941
0.945249	0.0547505
0.947259	0.0527413
0.949227	0.0507727
0.951148	0.048852
0.953012	0.0469878
0.95481	0.0451895
0.956532	0.0434681
0.958165	0.0418352
0.959696	0.040304
0.961111	0.0388886
0.962396	0.0376039
0.963534	0.0364659
0.964509	0.0354913
0.965303	0.0346973
0.965899	0.0341014
0.966279	0.033721
0.966427	0.0335734
0.966325	0.0336752
0.965958	0.0340419
0.965312	0.0346878
0.964375	0.0356252
0.963136	0.0368645
0.961587	0.0384134
0.959723	0.0402768
0.957543	0.0424567
0.955048	0.0449518
0.952243	0.0477572
0.949135	0.050865
0.945736	0.0542638
0.94206	0.0579396
0.938125	0.0618752
0.933949	0.0660514
0.929553	0.0704472
0.92496	0.0750403
0.920192	0.0798076
0.915274	0.0847262
0.910226	0.0897736
0.905072	0.0949282
0.899829	0.100171
0.894517	0.105483
0.889149	0.110851
0.883737	0.116263
0.878288	0.121712
0.872808	0.127192
0.867294	0.132706
0.861743	0.138257
0.856144	0.143856
0.850482	0.149518
0.844737	0.155263
0.838882	0.161118
0.832888	0.167112
0.826718	0.173282
0.820333	0.179667
0.813692	0.186308
0.806751	0.193249
0.799468	0.200532
0.791805	0.208195
0.783734	0.216266
0.775236	0.224764
0.766306	0.233694
0.756959	0.243041
0.747229	0.252771
0.73717	0.26283
0.906407	0.0935931
0.908582	0.0914181
0.910721	0.0892792
0.912826	0.0871743
0.914898	0.0851018
0.91694	0.0830598
0.918953	0.0810469
0.920938	0.0790617
0.922897	0.077103
0.92483	0.07517
0.926738	0.0732623
0.92862	0.0713797
0.930477	0.0695228
0.932308	0.0676924
0.93411	0.0658901
0.935882	0.0641182
0.93762	0.0623797
0.939322	0.0606785
0.940981	0.0590193
0.942592	0.0574079
0.944149	0.0558511
0.945643	0.0543568
0.947066	0.052934
0.948407	0.0515932
0.949654	0.0503458
0.950795	0.0492046
0.951816	0.0481836
0.952702	0.0472979
0.953436	0.046564
0.954001	0.0459988
0.954379	0.0456206
0.954552	0.0454478
0.954501	0.0454994
0.954206	0.0457943
0.953649	0.0463512
0.952812	0.0471879
0.951679	0.048321
0.950234	0.0497657
0.948465	0.0515349
0.946361	0.0536391
0.943914	0.0560858
0.941121	0.0588791
0.93798	0.0620198
0.934495	0.0655046
0.930673	0.0693266
0.926525	0.0734748
0.922065	0.0779348
0.917311	0.0826886
0.912284	0.0877157
0.907007	0.0929927
0.901505	0.0984948
0.895804	0.104196
0.889931	0.110069
0.883911	0.116089
0.87777	0.12223
0.871532	0.128468
0.865218	0.134782
0.858848	0.141152
0.852437	0.147563
0.845997	0.154003
0.839537	0.160463
0.833061	0.166939
0.82657	0.17343
0.820058	0.179942
0.813517	0.186483
0.806934	0.193066
0.80029	0.19971
0.793563	0.206437
0.786726	0.213274
0.779751	0.220249
0.772605	0.227395
0.765256	0.234744
0.757673	0.242327
0.749826	0.250174
0.741695	0.258305
0.733266	0.266734
0.724537	0.275463
0.715523	0.284477
0.706254	0.293746
0.696777	0.303223
0.687154	0.312846
0.90722	0.0927798
0.909186	0.0908141
0.911105	0.0888951
0.912979	0.0870212
0.914809	0.0851907
0.916598	0.0834024
0.918345	0.0816547
0.920053	0.0799468
0.921722	0.0782776
0.923353	0.0766466
0.924946	0.0750538
0.926501	0.0734994
0.928016	0.071984
0.929491	0.0705092
0.930923	0.0690769
0.93231	0.0676898
0.933648	0.0663515
0.934934	0.0650664
0.93616	0.0638398
0.937322	0.0626782
0.938411	0.0615891
0.939419	0.0605814
0.940335	0.0596649
0.941149	0.0588511
0.941847	0.0581526
0.942417	0.0575834
0.942841	0.0571586
0.943105	0.056895
0.94319	0.0568103
0.943077	0.0569232
0.942747	0.0572534
0.942179	0.0578211
0.941353	0.0586467
0.940249	0.0597508
0.938847	0.0611532
0.937127	0.062873
0.935072	0.0649277
0.932667	0.0673327
0.929899	0.0701012
0.926757	0.073243
0.923236	0.0767644
0.919332	0.0806679
0.915048	0.0849516
0.910391	0.0896093
0.90537	0.0946301
0.900001	0.0999991
0.894303	0.105697
0.888299	0.111701
0.882014	0.117986
0.875477	0.124523
0.868717	0.131283
0.861764	0.138236
0.85465	0.14535
0.847403	0.152597
0.840051	0.159949
0.832621	0.167379
0.825136	0.174864
0.817614	0.182386
0.810074	0.189926
0.802527	0.197473
0.794982	0.205018
0.787443	0.212557
0.779911	0.220089
0.772383	0.227617
0.764849	0.235151
0.757301	0.242699
0.749722	0.250278
0.742095	0.257905
0.734402	0.265598
0.72662	0.27338
0.718729	0.281271
0.71071	0.28929
0.702547	0.297453
0.694228	0.305772
0.685751	0.314249
0.677122	0.322878
0.668359	0.331641
0.659493	0.340507
0.650569	0.349431
0.641642	0.358358
0.632779	0.367221
0.907966	0.0920336
0.90971	0.0902896
0.911396	0.0886045
0.913023	0.0869767
0.914595	0.0854051
0.916111	0.0838886
0.917574	0.0824262
0.918983	0.0810172
0.920339	0.0796613
0.921642	0.0783582
0.922892	0.0771084
0.924087	0.0759125
0.925228	0.074772
0.926311	0.0736887
0.927335	0.0726654
0.928295	0.0717053
0.929187	0.0708129
0.930007	0.0699934
0.930747	0.069253
0.931401	0.0685991
0.93196	0.0680405
0.932413	0.0675869
0.93275	0.0672498
0.932958	0.0670417
0.933023	0.0669768
0.932929	0.0670706
0.93266	0.0673401
0.932196	0.0678035
0.931519	0.0684806
0.930608	0.0693917
0.929442	0.0705584
0.927997	0.0720026
0.926254	0.0737465
0.924188	0.0758119
0.92178	0.0782199
0.91901	0.0809902
0.915859	0.0841407
0.912313	0.0876865
0.90836	0.0916396
0.903992	0.096008
0.899204	0.100796
0.893998	0.106002
0.88838	0.11162
0.882362	0.117638
0.875958	0.124042
0.869191	0.130809
0.862087	0.137913
0.854673	0.145327
0.846983	0.153017
0.839049	0.160951
0.830909	0.169091
0.822595	0.177405
0.814144	0.185856
0.805587	0.194413
0.796955	0.203045
0.788275	0.211725
0.779571	0.220429
0.770863	0.229137
0.762168	0.237832
0.753497	0.246503
0.744859	0.255141
0.736257	0.263743
0.727692	0.272308
0.719162	0.280838
0.71066	0.28934
0.702178	0.297822
0.693707	0.306293
0.685235	0.314765
0.676751	0.323249
0.668244	0.331756
0.659709	0.340291
0.65114	0.34886
0.642538	0.357462
0.633914	0.366086
0.625283	0.374717
0.616672	0.383328
0.608118	0.391882
0.599667	0.400333
0.591373	0.408627
0.583297	0.416703
0.575499	0.424501
0.908646	0.091354
0.910155	0.089845
0.911592	0.0884082
0.912957	0.0870426
0.914253	0.0857475
0.915478	0.0845221
0.916634	0.0833662
0.91772	0.0822795
0.918738	0.0812622
0.919685	0.0803148
0.920562	0.0794383
0.921366	0.0786341
0.922096	0.0779044
0.922748	0.0772519
0.92332	0.0766802
0.923806	0.0761936
0.924203	0.0757975
0.924502	0.0754983
0.924697	0.0753035
0.924778	0.0752218
0.924737	0.0752634
0.92456	0.0754396
0.924236	0.0757635
0.923751	0.0762494
0.923087	0.0769134
0.922227	0.077773
0.921153	0.078847
0.919844	0.080156
0.918278	0.0817216
0.916434	0.0835664
0.914286	0.0857137
0.911813	0.0881873
0.908989	0.0910108
0.905793	0.0942071
0.902202	0.0977978
0.898197	0.101803
0.893761	0.106239
0.888881	0.111119
0.883546	0.116454
0.877753	0.122247
0.871503	0.128497
0.864802	0.135198
0.857663	0.142337
0.850104	0.149896
0.842151	0.157849
0.833831	0.166169
0.825179	0.174821
0.816233	0.183767
0.807031	0.192969
0.797614	0.202386
0.788024	0.211976
0.778299	0.221701
0.768479	0.231521
0.758598	0.241402
0.748688	0.251312
0.738776	0.261224
0.728886	0.271114
0.719038	0.280962
0.709246	0.290754
0.69952	0.30048
0.689868	0.310132
0.680293	0.319707
0.670794	0.329206
0.661371	0.338629
0.652018	0.347982
0.642732	0.357268
0.633507	0.366493
0.62434	0.37566
0.615228	0.384772
0.606174	0.393826
0.597184	0.402816
0.58827	0.41173
0.579452	0.420548
0.570756	0.429244
0.562218	0.437782
0.553883	0.446117
0.545802	0.454198
0.538032	0.461968
0.53063	0.46937
0.523656	0.476344
0.517163	0.482837
0.909259	0.0907409
0.910519	0.0894807
0.911693	0.0883074
0.912779	0.0872208
0.913779	0.0862208
0.914693	0.0853072
0.91552	0.0844803
0.916259	0.0837407
0.916911	0.0830893
0.917473	0.0825274
0.917943	0.0820569
0.91832	0.0816802
0.9186	0.0814004
0.918779	0.0812214
0.918852	0.081148
0.918814	0.0811857
0.918659	0.0813414
0.918377	0.0816229
0.917961	0.0820394
0.917399	0.0826013
0.916679	0.0833206
0.915789	0.0842107
0.914713	0.0852866
0.913435	0.086565
0.911936	0.0880641
0.910196	0.0898039
0.908194	0.0918057
0.905908	0.0940922
0.903313	0.0966874
0.900384	0.0996159
0.897097	0.102903
0.893426	0.106574
0.889347	0.110653
0.884836	0.115164
0.879873	0.120127
0.874438	0.125562
0.868519	0.131481
0.862104	0.137896
0.855191	0.144809
0.84778	0.15222
0.83988	0.16012
0.831507	0.168493
0.822683	0.177317
0.813437	0.186563
0.803803	0.196197
0.793822	0.206178
0.783538	0.216462
0.772996	0.227004
0.762244	0.237756
0.751331	0.248669
0.740301	0.259699
0.7292	0.2708
0.718067	0.281933
0.706939	0.293061
0.695846	0.304154
0.684816	0.315184
0.673869	0.326131
0.663023	0.336977
0.65229	0.34771
0.641677	0.358323
0.631189	0.368811
0.620829	0.379171
0.610594	0.389406
0.600485	0.399515
0.590498	0.409502
0.580632	0.419368
0.570888	0.429112
0.561269	0.438731
0.551783	0.448217
0.542442	0.457558
0.533265	0.466735
0.52428	0.47572
0.51552	0.48448
0.507028	0.492972
0.498854	0.501146
0.491055	0.508945
0.483692	0.516308
0.476825	0.523175
0.470514	0.529486
0.46481	0.53519
0.459755	0.540245
0.909805	0.0901946
0.910803	0.0891973
0.911696	0.0883036
0.912486	0.0875137
0.913172	0.0868283
0.913752	0.0862481
0.914226	0.0857743
0.914592	0.0854083
0.914848	0.085152
0.914992	0.0850078
0.915021	0.0849786
0.914932	0.0850682
0.914719	0.0852809
0.914378	0.085622
0.913902	0.0860977
0.913284	0.0867155
0.912516	0.0874838
0.911588	0.0884124
0.910488	0.0895124
0.909203	0.0907966
0.907721	0.0922791
0.906024	0.0939759
0.904096	0.0959044
0.901916	0.0980841
0.899464	0.100536
0.896718	0.103282
0.893653	0.106347
0.890244	0.109756
0.886465	0.113535
0.88229	0.11771
0.877691	0.122309
0.872643	0.127357
0.867122	0.132878
0.861105	0.138895
0.854573	0.145427
0.847513	0.152487
0.839914	0.160086
0.831775	0.168225
0.823098	0.176902
0.813897	0.186103
0.804191	0.195809
0.794008	0.205992
0.783382	0.216618
0.772356	0.227644
0.760978	0.239022
0.7493	0.2507
0.737377	0.262623
0.725264	0.274736
0.713017	0.286983
0.70069	0.29931
0.688332	0.311668
0.67599	0.32401
0.663703	0.336297
0.651506	0.348494
0.639429	0.360571
0.627494	0.372506
0.615718	0.384282
0.604114	0.395886
0.59269	0.40731
0.58145	0.41855
0.570396	0.429604
0.559525	0.440475
0.548838	0.451162
0.538331	0.461669
0.528005	0.471995
0.517861	0.482139
0.507904	0.492096
0.498143	0.501857
0.488594	0.511406
0.479277	0.520723
0.470223	0.529777
0.461468	0.538532
0.453057	0.546943
0.445043	0.554957
0.437486	0.562514
0.430447	0.569553
0.423991	0.576009
0.418179	0.581821
0.413065	0.586935
0.408693	0.591307
0.405094	0.594906
0.910285	0.0897154
0.911004	0.0889959
0.911602	0.0883983
0.912076	0.0879237
0.912426	0.0875737
0.91265	0.0873501
0.912745	0.0872549
0.912709	0.0872909
0.912539	0.087461
0.912231	0.087769
0.911781	0.0882192
0.911183	0.0888169
0.910432	0.0895681
0.90952	0.0904799
0.90844	0.0915604
0.907181	0.092819
0.905734	0.0942664
0.904085	0.0959147
0.902222	0.0977775
0.90013	0.0998703
0.89779	0.10221
0.895185	0.104815
0.892293	0.107707
0.889093	0.110907
0.885561	0.114439
0.881671	0.118329
0.877396	0.122604
0.872709	0.127291
0.867582	0.132418
0.861987	0.138013
0.855897	0.144103
0.849287	0.150713
0.842133	0.157867
0.834419	0.165581
0.826129	0.173871
0.817257	0.182743
0.807802	0.192198
0.797772	0.202228
0.787185	0.212815
0.776066	0.223934
0.764449	0.235551
0.75238	0.24762
0.739909	0.260091
0.727093	0.272907
0.713996	0.286004
0.700681	0.299319
0.687214	0.312786
0.67366	0.32634
0.66008	0.33992
0.64653	0.35347
0.633062	0.366938
0.619718	0.380282
0.606538	0.393462
0.593551	0.406449
0.580779	0.419221
0.568241	0.431759
0.555947	0.444053
0.543902	0.456098
0.532111	0.467889
0.52057	0.47943
0.509279	0.490721
0.498232	0.501768
0.487426	0.512574
0.476858	0.523142
0.46653	0.53347
0.456443	0.543557
0.446607	0.553393
0.437034	0.562966
0.427746	0.572254
0.418769	0.581231
0.410138	0.589862
0.401897	0.598103
0.394097	0.605903
0.386794	0.613206
0.380049	0.619951
0.373928	0.626072
0.368491	0.631509
0.363797	0.636203
0.359894	0.640106
0.356818	0.643182
0.35459	0.64541
0.910696	0.0893039
0.911122	0.0888778
0.911406	0.0885937
0.911546	0.088454
0.911539	0.0884613
0.911381	0.0886186
0.911071	0.0889293
0.910603	0.0893974
0.909973	0.0900274
0.909175	0.0908248
0.908205	0.0917955
0.907053	0.0929466
0.905714	0.0942863
0.904176	0.0958237
0.902431	0.0975692
0.900465	0.0995348
0.898266	0.101734
0.895819	0.104181
0.893107	0.106893
0.890112	0.109888
0.886813	0.113187
0.883188	0.116812
0.879215	0.120785
0.874866	0.125134
0.870115	0.129885
0.864935	0.135065
0.859295	0.140705
0.853166	0.146834
0.84652	0.15348
0.839328	0.160672
0.831565	0.168435
0.823209	0.176791
0.814242	0.185758
0.804652	0.195348
0.794435	0.205565
0.783594	0.216406
0.772143	0.227857
0.760105	0.239895
0.747515	0.252485
0.734417	0.265583
0.720866	0.279134
0.706923	0.293077
0.692658	0.307342
0.678145	0.321855
0.663461	0.336539
0.648681	0.351319
0.633879	0.366121
0.619125	0.380875
0.60448	0.39552
0.590002	0.409998
0.575736	0.424264
0.561723	0.438277
0.547991	0.452009
0.534563	0.465437
0.521454	0.478546
0.508671	0.491329
0.496218	0.503782
0.484092	0.515908
0.47229	0.52771
0.460803	0.539197
0.449625	0.550375
0.438748	0.561252
0.428165	0.571835
0.417874	0.582126
0.407873	0.592127
0.398167	0.601833
0.388766	0.611234
0.379684	0.620316
0.370946	0.629054
0.36258	0.63742
0.354624	0.645376
0.347123	0.652877
0.340129	0.659871
0.333697	0.666303
0.327887	0.672113
0.322761	0.677239
0.318376	0.681624
0.314783	0.685217
0.312027	0.687973
0.310135	0.689865
0.309124	0.690876
0.911039	0.0889611
0.911156	0.0888445
0.911108	0.0888923
0.910892	0.089108
0.910504	0.0894958
0.90994	0.0900599
0.909195	0.0908054
0.908262	0.0917379
0.907136	0.0928637
0.90581	0.0941903
0.904274	0.0957256
0.902521	0.0974791
0.900539	0.0994612
0.898316	0.101684
0.895841	0.104159
0.893096	0.106904
0.890067	0.109933
0.886735	0.113265
0.88308	0.11692
0.879081	0.120919
0.874713	0.125287
0.86995	0.13005
0.864766	0.135234
0.859132	0.140868
0.853018	0.146982
0.846394	0.153606
0.839228	0.160772
0.83149	0.16851
0.823153	0.176847
0.814192	0.185808
0.804583	0.195417
0.794312	0.205688
0.78337	0.21663
0.771756	0.228244
0.75948	0.24052
0.746562	0.253438
0.733034	0.266966
0.718941	0.281059
0.704338	0.295662
0.689292	0.310708
0.673879	0.326121
0.658182	0.341818
0.642287	0.357713
0.626283	0.373717
0.610258	0.389742
0.594295	0.405705
0.578471	0.421529
0.562855	0.437145
0.547505	0.452495
0.532471	0.467529
0.517792	0.482208
0.503495	0.496505
0.4896	0.5104
0.476117	0.523883
0.463051	0.536949
0.450398	0.549602
0.438151	0.561849
0.426301	0.573699
0.414834	0.585166
0.403738	0.596262
0.393	0.607
0.382608	0.617392
0.372554	0.627446
0.362832	0.637168
0.353441	0.646559
0.344385	0.655615
0.335673	0.664327
0.327321	0.672679
0.319352	0.680648
0.311796	0.688204
0.304689	0.695311
0.298075	0.701925
0.292002	0.707998
0.286522	0.713478
0.281692	0.718308
0.277565	0.722435
0.274196	0.725804
0.271629	0.728371
0.269902	0.730098
0.269041	0.730959
0.269056	0.730944
0.911312	0.0886884
0.911102	0.0888981
0.910703	0.0892968
0.91011	0.0898897
0.909318	0.0906822
0.908319	0.0916806
0.907108	0.0928917
0.905677	0.094323
0.904017	0.0959832
0.902118	0.0978817
0.899971	0.100029
0.897562	0.102438
0.89488	0.10512
0.891908	0.108092
0.888631	0.111369
0.885031	0.114969
0.881087	0.118913
0.876778	0.123222
0.87208	0.12792
0.866967	0.133033
0.861412	0.138588
0.855386	0.144614
0.848858	0.151142
0.841796	0.158204
0.834168	0.165832
0.825944	0.174056
0.817091	0.182909
0.807582	0.192418
0.797391	0.202609
0.786499	0.213501
0.774892	0.225108
0.762566	0.237434
0.749525	0.250475
0.735786	0.264214
0.721378	0.278622
0.706344	0.293656
0.690739	0.309261
0.674633	0.325367
0.658106	0.341894
0.64125	0.35875
0.624162	0.375838
0.606943	0.393057
0.589694	0.410306
0.572515	0.427485
0.555497	0.444503
0.538726	0.461274
0.522274	0.477726
0.506203	0.493797
0.490561	0.509439
0.475385	0.524615
0.460701	0.539299
0.446523	0.553477
0.432854	0.567146
0.419693	0.580307
0.407031	0.592969
0.394853	0.605147
0.383142	0.616858
0.37188	0.62812
0.361046	0.638954
0.350622	0.649378
0.340591	0.659409
0.330936	0.669064
0.321648	0.678352
0.312718	0.687282
0.304144	0.695856
0.295928	0.704072
0.28808	0.71192
0.280614	0.719386
0.273551	0.726449
0.266919	0.733081
0.260752	0.739248
0.25509	0.74491
0.249976	0.750024
0.245458	0.754542
0.241585	0.758415
0.238408	0.761592
0.235971	0.764029
0.234317	0.765683
0.233479	0.766521
0.233479	0.766521
0.234328	0.765672
0.911512	0.0884875
0.910959	0.089041
0.910189	0.0898107
0.909197	0.0908034
0.907973	0.0920266
0.906512	0.0934883
0.904802	0.0951977
0.902835	0.0971646
0.9006	0.0994001
0.898084	0.101916
0.895273	0.104727
0.892153	0.107847
0.888708	0.111292
0.884918	0.115082
0.880764	0.119236
0.876225	0.123775
0.871275	0.128725
0.86589	0.13411
0.860042	0.139958
0.853701	0.146299
0.846836	0.153164
0.839414	0.160586
0.831403	0.168597
0.822768	0.177232
0.813478	0.186522
0.8035	0.1965
0.792807	0.207193
0.781374	0.218626
0.769185	0.230815
0.756229	0.243771
0.742506	0.257494
0.728028	0.271972
0.71282	0.28718
0.696921	0.303079
0.680386	0.319614
0.663284	0.336716
0.645699	0.354301
0.627729	0.372271
0.609479	0.390521
0.591062	0.408938
0.572595	0.427405
0.554192	0.445808
0.535963	0.464037
0.51801	0.48199
0.500421	0.499579
0.483274	0.516726
0.46663	0.53337
0.450536	0.549464
0.435026	0.564974
0.420118	0.579882
0.405821	0.594179
0.392132	0.607868
0.379041	0.620959
0.366529	0.633471
0.354576	0.645424
0.343156	0.656844
0.332243	0.667757
0.32181	0.67819
0.311832	0.688168
0.302285	0.697715
0.293147	0.706853
0.284401	0.715599
0.276033	0.723967
0.268034	0.731966
0.260401	0.739599
0.253134	0.746866
0.24624	0.75376
0.239734	0.760266
0.233633	0.766367
0.227963	0.772037
0.222754	0.777246
0.21804	0.78196
0.213862	0.786138
0.210261	0.789739
0.207281	0.792719
0.204965	0.795035
0.203354	0.796646
0.202486	0.797514
0.20239	0.79761
0.20309	0.79691
0.204595	0.795405
0.911639	0.0883608
0.910724	0.0892764
0.909562	0.0904379
0.908146	0.0918544
0.906465	0.0935353
0.904509	0.0954912
0.902266	0.0977336
0.899725	0.100275
0.89687	0.10313
0.893687	0.106313
0.890159	0.109841
0.886267	0.113733
0.881992	0.118008
0.87731	0.12269
0.872199	0.127801
0.866631	0.133369
0.86058	0.13942
0.854015	0.145985
0.846904	0.153096
0.839214	0.160786
0.830911	0.169089
0.82196	0.17804
0.812326	0.187674
0.801976	0.198024
0.790878	0.209122
0.779004	0.220996
0.766333	0.233667
0.752849	0.247151
0.738547	0.261453
0.723433	0.276567
0.707527	0.292473
0.690863	0.309137
0.673491	0.326509
0.65548	0.34452
0.636915	0.363085
0.617895	0.382105
0.598535	0.401465
0.578956	0.421044
0.559289	0.440711
0.539664	0.460336
0.520208	0.479792
0.501041	0.498959
0.482273	0.517727
0.463996	0.536004
0.446289	0.553711
0.429212	0.570788
0.412809	0.587191
0.397107	0.602893
0.382118	0.617882
0.367842	0.632158
0.354267	0.645733
0.341374	0.658626
0.329138	0.670862
0.317526	0.682474
0.306508	0.693492
0.296047	0.703953
0.28611	0.71389
0.276666	0.723334
0.267682	0.732318
0.259133	0.740867
0.250994	0.749006
0.243246	0.756754
0.235874	0.764126
0.228867	0.771133
0.222221	0.777779
0.215935	0.784065
0.210016	0.789984
0.204475	0.795525
0.199328	0.800672
0.194598	0.805402
0.190309	0.809691
0.186494	0.813506
0.183187	0.816813
0.180424	0.819576
0.178245	0.821755
0.176687	0.823313
0.175787	0.824213
0.175579	0.824421
0.176091	0.823909
0.177345	0.822655
0.179353	0.820647
0.911689	0.0883109
0.910392	0.0896075
0.908817	0.0911829
0.906952	0.0930481
0.904785	0.0952155
0.902302	0.0976981
0.89949	0.10051
0.896332	0.103668
0.892811	0.107189
0.888909	0.111091
0.884605	0.115395
0.879877	0.120123
0.8747	0.1253
0.869048	0.130952
0.862893	0.137107
0.856204	0.143796
0.848949	0.151051
0.841094	0.158906
0.832604	0.167396
0.823443	0.176557
0.813573	0.186427
0.80296	0.19704
0.791568	0.208432
0.779366	0.220634
0.766329	0.233671
0.752435	0.247565
0.737674	0.262326
0.722045	0.277955
0.705561	0.294439
0.688251	0.311749
0.670159	0.329841
0.651349	0.348651
0.631904	0.368096
0.611925	0.388075
0.591528	0.408472
0.570844	0.429156
0.550014	0.449986
0.529182	0.470818
0.508495	0.491505
0.48809	0.51191
0.468097	0.531903
0.448631	0.551369
0.429787	0.570213
0.411644	0.588356
0.394258	0.605742
0.377668	0.622332
0.361893	0.638107
0.346938	0.653062
0.332792	0.667208
0.319434	0.680566
0.306836	0.693164
0.294962	0.705038
0.283772	0.716228
0.273226	0.726774
0.26328	0.73672
0.253895	0.746105
0.245031	0.754969
0.236651	0.763349
0.228723	0.771277
0.221217	0.778783
0.21411	0.78589
0.207379	0.792621
0.20101	0.79899
0.194992	0.805008
0.189319	0.810681
0.183992	0.816008
0.179013	0.820987
0.174394	0.825606
0.170148	0.829852
0.166293	0.833707
0.162855	0.837145
0.159858	0.840142
0.157334	0.842666
0.155315	0.844685
0.153835	0.846165
0.152928	0.847072
0.152628	0.847372
0.152965	0.847035
0.153966	0.846034
0.155653	0.844347
0.158041	0.841959
0.911659	0.0883411
0.909962	0.0900385
0.90795	0.0920505
0.905609	0.094391
0.902925	0.0970749
0.899881	0.100119
0.89646	0.10354
0.892642	0.107358
0.888406	0.111594
0.883729	0.116271
0.878588	0.121412
0.872954	0.127046
0.8668	0.1332
0.860094	0.139906
0.852804	0.147196
0.844896	0.155104
0.836332	0.163668
0.827075	0.172925
0.817087	0.182913
0.80633	0.19367
0.794767	0.205233
0.782363	0.217637
0.769088	0.230912
0.754915	0.245085
0.739828	0.260172
0.723819	0.276181
0.706895	0.293105
0.689075	0.310925
0.670397	0.329603
0.650919	0.349081
0.630717	0.369283
0.60989	0.39011
0.588556	0.411444
0.566848	0.433152
0.544915	0.455085
0.522916	0.477084
0.501009	0.498991
0.479355	0.520645
0.458102	0.541898
0.437389	0.562611
0.417332	0.582668
0.398029	0.601971
0.379556	0.620444
0.361965	0.638035
0.345287	0.654713
0.329534	0.670466
0.314699	0.685301
0.300762	0.699238
0.287693	0.712307
0.275451	0.724549
0.263993	0.736007
0.25327	0.74673
0.243232	0.756768
0.23383	0.76617
0.225017	0.774983
0.216747	0.783253
0.208978	0.791022
0.201673	0.798327
0.194796	0.805204
0.18832	0.81168
0.182219	0.817781
0.176472	0.823528
0.171065	0.828935
0.165987	0.834013
0.161233	0.838767
0.1568	0.8432
0.152694	0.847306
0.148922	0.851078
0.145497	0.854503
0.142435	0.857565
0.139756	0.860244
0.137486	0.862514
0.135649	0.864351
0.134276	0.865724
0.133395	0.866605
0.133039	0.866961
0.133238	0.866762
0.134019	0.865981
0.13541	0.86459
0.137432	0.862568
0.1401	0.8599
0.911545	0.0884552
0.909426	0.090574
0.906953	0.0930465
0.90411	0.0958898
0.900878	0.0991221
0.897237	0.102763
0.893165	0.106835
0.88864	0.11136
0.883636	0.116364
0.878126	0.121874
0.872081	0.127919
0.86547	0.13453
0.858258	0.141742
0.850412	0.149588
0.841893	0.158107
0.832663	0.167337
0.822681	0.177319
0.811909	0.188091
0.800305	0.199695
0.787832	0.212168
0.774455	0.225545
0.760144	0.239856
0.744875	0.255125
0.728633	0.271367
0.711417	0.288583
0.693238	0.306762
0.674125	0.325875
0.654127	0.345873
0.633313	0.366687
0.611774	0.388226
0.589625	0.410375
0.567	0.433
0.544052	0.455948
0.520947	0.479053
0.49786	0.50214
0.474965	0.525035
0.452434	0.547566
0.430427	0.569573
0.409086	0.590914
0.388531	0.611469
0.368861	0.631139
0.350146	0.649854
0.332432	0.667568
0.315741	0.684259
0.300077	0.699923
0.285421	0.714579
0.271745	0.728255
0.259006	0.740994
0.247154	0.752846
0.236137	0.763863
0.225896	0.774104
0.216375	0.783625
0.207518	0.792482
0.199271	0.800729
0.191583	0.808417
0.184408	0.815592
0.177703	0.822297
0.171429	0.828571
0.165555	0.834445
0.160051	0.839949
0.154893	0.845107
0.150062	0.849938
0.145545	0.854455
0.14133	0.85867
0.137413	0.862587
0.133792	0.866208
0.130472	0.869528
0.127458	0.872542
0.124762	0.875238
0.122399	0.877601
0.120387	0.879613
0.118747	0.881253
0.117504	0.882496
0.116682	0.883318
0.116309	0.883691
0.116414	0.883586
0.117024	0.882976
0.118166	0.881834
0.119866	0.880134
0.122144	0.877856
0.125019	0.874981
0.911342	0.0886577
0.908781	0.0912192
0.905823	0.0941771
0.902448	0.0975521
0.898634	0.101366
0.894357	0.105643
0.889592	0.110408
0.88431	0.11569
0.878482	0.121518
0.872077	0.127923
0.86506	0.13494
0.857394	0.142606
0.849042	0.150958
0.839964	0.160036
0.830118	0.169882
0.819463	0.180537
0.807955	0.192045
0.795554	0.204446
0.78222	0.21778
0.767918	0.232082
0.752619	0.247381
0.736301	0.263699
0.718952	0.281048
0.700577	0.299423
0.681193	0.318807
0.660838	0.339162
0.639572	0.360428
0.617477	0.382523
0.59466	0.40534
0.571251	0.428749
0.547402	0.452598
0.523285	0.476715
0.499082	0.500918
0.474983	0.525017
0.45118	0.54882
0.427853	0.572147
0.405172	0.594828
0.383283	0.616717
0.362308	0.637692
0.342341	0.657659
0.32345	0.67655
0.305673	0.694327
0.289022	0.710978
0.27349	0.72651
0.25905	0.74095
0.24566	0.75434
0.233268	0.766732
0.221816	0.778184
0.21124	0.78876
0.201475	0.798525
0.192458	0.807542
0.184126	0.815874
0.176419	0.823581
0.169283	0.830717
0.162667	0.837333
0.156523	0.843477
0.150812	0.849188
0.145496	0.854504
0.140544	0.859456
0.135929	0.864071
0.13163	0.86837
0.127628	0.872372
0.12391	0.87609
0.120469	0.879531
0.117297	0.882703
0.114396	0.885604
0.111768	0.888232
0.109419	0.890581
0.10736	0.89264
0.105604	0.894396
0.104167	0.895833
0.103069	0.896931
0.102331	0.897669
0.101976	0.898024
0.10203	0.89797
0.102518	0.897482
0.103466	0.896534
0.1049	0.8951
0.106844	0.893156
0.109319	0.890681
0.112343	0.887657
0.911046	0.0889538
0.90802	0.0919799
0.904551	0.0954492
0.900614	0.0993861
0.896183	0.103817
0.891231	0.108769
0.885726	0.114274
0.879636	0.120364
0.872926	0.127074
0.86556	0.13444
0.857498	0.142502
0.848698	0.151302
0.839119	0.160881
0.828716	0.171284
0.817444	0.182556
0.805259	0.194741
0.792117	0.207883
0.777979	0.222021
0.762809	0.237191
0.746577	0.253423
0.729265	0.270735
0.710865	0.289135
0.691385	0.308615
0.670851	0.329149
0.64931	0.35069
0.626833	0.373167
0.603516	0.396484
0.57948	0.42052
0.554873	0.445127
0.529865	0.470135
0.504644	0.495356
0.47941	0.52059
0.45437	0.54563
0.429727	0.570273
0.405673	0.594327
0.382384	0.617616
0.360009	0.639991
0.338672	0.661328
0.318463	0.681537
0.299442	0.700558
0.281639	0.718361
0.26506	0.73494
0.249683	0.750317
0.235471	0.764529
0.222373	0.777627
0.210327	0.789673
0.199264	0.800736
0.189112	0.810888
0.1798	0.8202
0.171257	0.828743
0.163416	0.836584
0.156211	0.843789
0.149584	0.850416
0.14348	0.85652
0.137851	0.862149
0.132651	0.867349
0.127842	0.872158
0.123391	0.876609
0.119267	0.880733
0.115447	0.884553
0.111911	0.888089
0.108643	0.891357
0.105631	0.894369
0.102868	0.897132
0.10035	0.89965
0.0980757	0.901924
0.0960488	0.903951
0.0942755	0.905724
0.0927651	0.907235
0.0915299	0.90847
0.0905849	0.909415
0.0899476	0.910052
0.0896376	0.910362
0.0896764	0.910324
0.090087	0.909913
0.0908933	0.909107
0.0921196	0.90788
0.0937899	0.90621
0.0959272	0.904073
0.0985527	0.901447
0.101685	0.898315
0.910651	0.0893489
0.907137	0.0928627
0.90313	0.0968703
0.898599	0.101401
0.893516	0.106484
0.887845	0.112155
0.881552	0.118448
0.8746	0.1254
0.866947	0.133053
0.858552	0.141448
0.84937	0.15063
0.839355	0.160645
0.82846	0.17154
0.816637	0.183363
0.803839	0.196161
0.790022	0.209978
0.775144	0.224856
0.759169	0.240831
0.742068	0.257932
0.723824	0.276176
0.704433	0.295567
0.683909	0.316091
0.662285	0.337715
0.639617	0.360383
0.615987	0.384013
0.591506	0.408494
0.566311	0.433689
0.540566	0.459434
0.514457	0.485543
0.488191	0.511809
0.461986	0.538014
0.436061	0.563939
0.410634	0.589366
0.385906	0.614094
0.362059	0.637941
0.339245	0.660755
0.317586	0.682414
0.297167	0.702833
0.278044	0.721956
0.260236	0.739764
0.243739	0.756261
0.228521	0.771479
0.214535	0.785465
0.201718	0.798282
0.189999	0.810001
0.179301	0.820699
0.169544	0.830456
0.160649	0.839351
0.152541	0.847459
0.145146	0.854854
0.138396	0.861604
0.132228	0.867772
0.126586	0.873414
0.121416	0.878584
0.116673	0.883327
0.112317	0.887683
0.108311	0.891689
0.104624	0.895376
0.10123	0.89877
0.0981081	0.901892
0.0952399	0.90476
0.0926117	0.907388
0.0902136	0.909786
0.0880392	0.911961
0.0860852	0.913915
0.0843519	0.915648
0.0828423	0.917158
0.0815625	0.918438
0.0805213	0.919479
0.0797303	0.92027
0.0792032	0.920797
0.0789563	0.921044
0.0790076	0.920992
0.0793771	0.920623
0.0800859	0.919914
0.0811565	0.918844
0.0826115	0.917389
0.0844737	0.915526
0.0867651	0.913235
0.0895063	0.910494
0.0927159	0.907284
0.91015	0.0898495
0.906125	0.0938745
0.901552	0.0984484
0.896395	0.103605
0.89062	0.10938
0.884188	0.115812
0.877058	0.122942
0.869186	0.130814
0.860526	0.139474
0.851031	0.148969
0.840652	0.159348
0.829337	0.170663
0.817036	0.182964
0.803699	0.196301
0.789279	0.210721
0.773733	0.226267
0.757023	0.242977
0.739123	0.260877
0.720015	0.279985
0.699701	0.300299
0.678198	0.321802
0.655546	0.344454
0.631813	0.368187
0.607091	0.392909
0.581504	0.418496
0.555205	0.444795
0.528375	0.471625
0.501218	0.498782
0.473958	0.526042
0.446828	0.553172
0.420064	0.579936
0.393895	0.606105
0.368532	0.631468
0.34416	0.65584
0.320935	0.679065
0.298975	0.701025
0.278364	0.721636
0.259147	0.740853
0.241336	0.758664
0.224916	0.775084
0.209847	0.790153
0.196068	0.803932
0.183509	0.816491
0.172088	0.827912
0.16172	0.83828
0.152318	0.847682
0.143798	0.856202
0.136078	0.863922
0.129081	0.870919
0.122734	0.877266
0.116973	0.883027
0.111737	0.888263
0.106972	0.893028
0.102631	0.897369
0.0986713	0.901329
0.0950552	0.904945
0.0917508	0.908249
0.0887307	0.911269
0.0859715	0.914028
0.0834542	0.916546
0.0811634	0.918837
0.0790873	0.920913
0.0772175	0.922783
0.0755487	0.924451
0.0740787	0.925921
0.0728082	0.927192
0.0717405	0.92826
0.0708816	0.929118
0.0702398	0.92976
0.0698261	0.930174
0.0696534	0.930347
0.0697366	0.930263
0.0700928	0.929907
0.0707404	0.92926
0.0716991	0.928301
0.0729899	0.92701
0.074634	0.925366
0.0766531	0.923347
0.0790682	0.920932
0.0818992	0.918101
0.0851645	0.914835
0.909538	0.0904624
0.904977	0.095023
0.899808	0.100192
0.893992	0.106008
0.887486	0.112514
0.880246	0.119754
0.872226	0.127774
0.863376	0.136624
0.853644	0.146356
0.842978	0.157022
0.831321	0.168679
0.818622	0.181378
0.804826	0.195174
0.789883	0.210117
0.773748	0.226252
0.756383	0.243617
0.73776	0.26224
0.717864	0.282136
0.696698	0.303302
0.674286	0.325714
0.650674	0.349326
0.625938	0.374062
0.600183	0.399817
0.573546	0.426454
0.546196	0.453804
0.518329	0.481671
0.490169	0.509831
0.461954	0.538046
0.433937	0.566063
0.406366	0.593634
0.379481	0.620519
0.353504	0.646496
0.328624	0.671376
0.304998	0.695002
0.282744	0.717256
0.261939	0.738061
0.242621	0.757379
0.224796	0.775204
0.208435	0.791565
0.193489	0.806511
0.179889	0.820111
0.167554	0.832446
0.156393	0.843607
0.146313	0.853687
0.137222	0.862778
0.12903	0.87097
0.121648	0.878352
0.114997	0.885003
0.109001	0.890999
0.103592	0.896408
0.0987088	0.901291
0.0942948	0.905705
0.090301	0.909699
0.0866837	0.913316
0.0834047	0.916595
0.0804308	0.919569
0.0777334	0.922267
0.0752882	0.924712
0.073075	0.926925
0.0710771	0.928923
0.0692815	0.930719
0.0676781	0.932322
0.0662601	0.93374
0.0650232	0.934977
0.0639663	0.936034
0.0630903	0.93691
0.0623988	0.937601
0.0618979	0.938102
0.0615956	0.938404
0.0615021	0.938498
0.0616298	0.93837
0.0619927	0.938007
0.0626065	0.937393
0.0634887	0.936511
0.0646576	0.935342
0.0661329	0.933867
0.0679346	0.932065
0.0700831	0.929917
0.0725985	0.927401
0.0755001	0.9245
0.0788058	0.921194
0.908805	0.091195
0.903684	0.0963161
0.89789	0.10211
0.891378	0.108622
0.884101	0.115899
0.876008	0.123992
0.867044	0.132956
0.857156	0.142844
0.846284	0.153716
0.834372	0.165628
0.82136	0.17864
0.807191	0.192809
0.791813	0.208187
0.775176	0.224824
0.757242	0.242758
0.73798	0.26202
0.717378	0.282622
0.69544	0.30456
0.672193	0.327807
0.64769	0.35231
0.622017	0.377983
0.59529	0.40471
0.567657	0.432343
0.539304	0.460696
0.510444	0.489556
0.481316	0.518684
0.452178	0.547822
0.423296	0.576704
0.394936	0.605064
0.367349	0.632651
0.340763	0.659237
0.315376	0.684624
0.291345	0.708655
0.268785	0.731215
0.24777	0.75223
0.228331	0.771669
0.210464	0.789536
0.194132	0.805868
0.179276	0.820724
0.165817	0.834183
0.153664	0.846336
0.142719	0.857281
0.132882	0.867118
0.124054	0.875946
0.116138	0.883862
0.109045	0.890955
0.102688	0.897312
0.0969907	0.903009
0.0918821	0.908118
0.0872985	0.912702
0.0831828	0.916817
0.0794844	0.920516
0.0761588	0.923841
0.0731668	0.926833
0.0704744	0.929526
[truncated: 4,562 more rows]

## Sheet: fig2_f
Entropy
0.3196
0.3131
0.3065
0.2999
0.2931
0.2862
0.2792
0.272
0.2648
0.2573
0.2498
0.242
0.2342
0.2261
0.2179
0.2095
0.2009
0.1921
0.1832
0.1741
0.1648
0.1554
0.1459
0.1362
0.1264
0.1166
0.1067
0.0969
0.0871
0.0773
0.0678
0.0584
0.0494
0.0408
0.0326
0.025
0.0181
0.012
0.0069
0.003
0.0005
0
0.0019
0.0055
0.0103
0.0162
0.0231
0.0307
0.0391
0.048
0.0574
0.0671
0.0771
0.0873
0.0977
0.1082
0.1187
0.1291
0.1396
0.15
0.1603
0.1705
0.1807
0.1909
0.201
0.2112
0.2215
0.232
0.2427
0.2538
0.2652
0.2771
0.2897
0.3028
0.3167
0.3313
0.3467
0.3628
0.3796
0.397
0.4148
0.3172
0.311
0.3048
0.2985
0.2922
0.2857
0.2792
0.2725
0.2658
0.2589
0.252
0.2449
0.2377
0.2303
0.2229
0.2153
0.2076
0.1997
0.1917
0.1837
0.1755
0.1673
0.1589
0.1506
0.1423
0.1339
0.1257
0.1176
0.1097
0.102
0.0946
0.0877
0.0813
0.0754
0.0702
0.0659
0.0624
0.06
0.0586
0.0583
0.0592
0.0613
0.0646
0.069
0.0744
0.0808
0.088
0.096
0.1047
0.1139
0.1236
0.1336
0.144
0.1545
0.1652
0.1759
0.1866
0.1974
0.208
0.2186
0.2291
0.2395
0.2497
0.2599
0.2701
0.2803
0.2904
0.3007
0.3112
0.3219
0.3329
0.3442
0.3561
0.3684
0.3813
0.3948
0.4089
0.4235
0.4386
0.4541
0.4699
0.3149
0.3091
0.3033
0.2974
0.2915
0.2855
0.2795
0.2734
0.2673
0.261
0.2547
0.2483
0.2419
0.2353
0.2287
0.222
0.2152
0.2084
0.2014
0.1945
0.1875
0.1805
0.1735
0.1666
0.1597
0.153
0.1464
0.1401
0.1341
0.1284
0.1231
0.1184
0.1142
0.1107
0.108
0.1061
0.1051
0.105
0.106
0.108
0.111
0.115
0.1201
0.1261
0.133
0.1408
0.1492
0.1584
0.1681
0.1782
0.1888
0.1996
0.2106
0.2218
0.2331
0.2443
0.2556
0.2667
0.2777
0.2886
0.2993
0.3099
0.3203
0.3306
0.3408
0.351
0.361
0.3712
0.3813
0.3916
0.4021
0.4129
0.4239
0.4353
0.4471
0.4593
0.4718
0.4847
0.4979
0.5111
0.5245
0.3128
0.3074
0.302
0.2966
0.2911
0.2857
0.2802
0.2747
0.2692
0.2637
0.2581
0.2524
0.2468
0.2411
0.2354
0.2296
0.2238
0.2181
0.2123
0.2065
0.2008
0.1951
0.1895
0.1841
0.1788
0.1737
0.1689
0.1644
0.1603
0.1565
0.1533
0.1507
0.1487
0.1474
0.147
0.1473
0.1485
0.1507
0.1538
0.1578
0.1629
0.1688
0.1757
0.1834
0.1919
0.2011
0.2109
0.2213
0.2321
0.2433
0.2548
0.2665
0.2783
0.2902
0.302
0.3138
0.3255
0.337
0.3483
0.3594
0.3703
0.381
0.3915
0.4018
0.4119
0.4219
0.4317
0.4415
0.4513
0.4611
0.4709
0.4808
0.4909
0.5011
0.5116
0.5221
0.5329
0.5437
0.5546
0.5654
0.576
0.3108
0.3058
0.3009
0.296
0.2911
0.2862
0.2813
0.2765
0.2716
0.2668
0.262
0.2572
0.2524
0.2476
0.2429
0.2382
0.2335
0.2288
0.2243
0.2198
0.2154
0.2111
0.2071
0.2032
0.1995
0.1962
0.1931
0.1905
0.1883
0.1866
0.1854
0.1849
0.185
0.1859
0.1876
0.1902
0.1935
0.1978
0.203
0.2091
0.2161
0.2239
0.2325
0.2419
0.2519
0.2625
0.2737
0.2853
0.2972
0.3094
0.3218
0.3342
0.3467
0.3591
0.3713
0.3835
0.3954
0.407
0.4185
0.4296
0.4404
0.451
0.4613
0.4713
0.4811
0.4906
0.5
0.5092
0.5183
0.5272
0.5361
0.5449
0.5537
0.5625
0.5713
0.58
0.5886
0.5971
0.6055
0.6136
0.6214
0.3089
0.3044
0.3
0.2956
0.2913
0.287
0.2828
0.2786
0.2745
0.2705
0.2665
0.2626
0.2587
0.255
0.2512
0.2476
0.2441
0.2407
0.2374
0.2343
0.2313
0.2286
0.226
0.2238
0.2219
0.2203
0.2191
0.2183
0.2181
0.2184
0.2193
0.2209
0.2232
0.2263
0.2301
0.2348
0.2403
0.2467
0.2539
0.2619
0.2708
0.2804
0.2907
0.3016
0.3131
0.3251
0.3374
0.3501
0.3629
0.3758
0.3888
0.4017
0.4146
0.4272
0.4396
0.4517
0.4635
0.475
0.4861
0.4969
0.5073
0.5173
0.527
0.5364
0.5454
0.5542
0.5626
0.5709
0.5788
0.5866
0.5941
0.6015
0.6087
0.6157
0.6225
0.629
0.6353
0.6414
0.6471
0.6525
0.6575
0.3072
0.3032
0.2993
0.2955
0.2918
0.2882
0.2847
0.2812
0.2779
0.2747
0.2716
0.2687
0.2658
0.2631
0.2605
0.258
0.2557
0.2536
0.2517
0.25
0.2485
0.2474
0.2465
0.2459
0.2457
0.246
0.2467
0.2479
0.2497
0.2521
0.2551
0.2588
0.2632
0.2684
0.2744
0.2812
0.2888
0.2972
0.3063
0.3162
0.3268
0.3381
0.3499
0.3622
0.3749
0.3879
0.4012
0.4145
0.4279
0.4412
0.4544
0.4674
0.4802
0.4926
0.5046
0.5162
0.5275
0.5382
0.5486
0.5585
0.5679
0.5769
0.5855
0.5937
0.6016
0.609
0.6161
0.6229
0.6293
0.6354
0.6412
0.6467
0.6519
0.6568
0.6614
0.6657
0.6696
0.6731
0.6764
0.6792
0.6817
0.3057
0.3022
0.2988
0.2956
0.2926
0.2897
0.2869
0.2843
0.2818
0.2795
0.2774
0.2754
0.2736
0.272
0.2706
0.2694
0.2684
0.2676
0.2671
0.2669
0.267
0.2675
0.2683
0.2695
0.2712
0.2733
0.2759
0.2792
0.283
0.2874
0.2925
0.2983
0.3049
0.3122
0.3202
0.329
0.3386
0.3488
0.3598
0.3714
0.3835
0.3961
0.4092
0.4225
0.4361
0.4498
0.4634
0.4771
0.4905
0.5037
0.5166
0.5291
0.5411
0.5527
0.5638
0.5743
0.5844
0.5939
0.6028
0.6113
0.6192
0.6266
0.6336
0.6401
0.6462
0.6518
0.6571
0.6619
0.6664
0.6704
0.6741
0.6775
0.6805
0.6831
0.6854
0.6873
0.6889
0.6903
0.6913
0.692
0.6926
0.3042
0.3013
0.2986
0.2961
0.2937
0.2915
0.2896
0.2878
0.2863
0.2849
0.2838
0.2829
0.2822
0.2817
0.2816
0.2817
0.282
0.2827
0.2837
0.2851
0.2868
0.2889
0.2915
0.2945
0.298
0.3021
0.3067
0.3119
0.3177
0.3242
0.3314
0.3393
0.3479
0.3572
0.3672
0.3779
0.3892
0.4011
0.4136
0.4265
0.4399
0.4535
0.4673
0.4812
0.4951
0.5088
0.5224
0.5356
0.5485
0.5609
0.5727
0.5841
0.5948
0.6049
0.6143
0.6232
0.6314
0.639
0.646
0.6524
0.6583
0.6637
0.6685
0.6728
0.6767
0.6801
0.6831
0.6856
0.6878
0.6895
0.6909
0.692
0.6927
0.693
0.6931
0.693
0.6926
0.6921
0.6914
0.6907
0.6899
0.303
0.3007
0.2986
0.2967
0.2951
0.2938
0.2927
0.2918
0.2912
0.2908
0.2908
0.291
0.2915
0.2923
0.2934
0.2949
0.2967
0.2988
0.3014
0.3044
0.3078
0.3116
0.316
0.3209
0.3263
0.3322
0.3388
0.346
0.3538
0.3623
0.3715
0.3813
0.3918
0.403
0.4147
0.427
0.4398
0.4531
0.4667
0.4805
0.4945
0.5086
0.5226
0.5364
0.5499
0.5631
0.5758
0.5879
0.5994
0.6103
0.6204
0.6299
0.6385
0.6465
0.6537
0.6603
0.6661
0.6713
0.6759
0.6798
0.6832
0.686
0.6884
0.6902
0.6916
0.6925
0.693
0.6931
0.6929
0.6923
0.6914
0.6902
0.6887
0.6871
0.6853
0.6834
0.6815
0.6797
0.678
0.6764
0.675
0.3019
0.3002
0.2988
0.2977
0.2969
0.2964
0.2961
0.2962
0.2966
0.2973
0.2984
0.2998
0.3015
0.3036
0.3061
0.309
0.3123
0.316
0.3202
0.3248
0.3299
0.3355
0.3417
0.3484
0.3557
0.3636
0.3721
0.3812
0.391
0.4013
0.4123
0.4239
0.4361
0.4488
0.462
0.4755
0.4894
0.5035
0.5177
0.5318
0.5459
0.5597
0.5732
0.5861
0.5985
0.6103
0.6213
0.6316
0.641
0.6496
0.6573
0.6642
0.6703
0.6755
0.68
0.6838
0.6869
0.6893
0.6911
0.6923
0.693
0.6931
0.6928
0.6921
0.6909
0.6893
0.6874
0.6852
0.6827
0.6799
0.6769
0.6738
0.6705
0.6673
0.6641
0.661
0.6581
0.6556
0.6534
0.6516
0.6502
0.3009
0.2999
0.2993
0.2989
0.299
0.2993
0.3001
0.3011
0.3026
0.3044
0.3067
0.3093
0.3123
0.3158
0.3197
0.3241
0.3289
0.3342
0.34
0.3463
0.3531
0.3605
0.3685
0.377
0.3862
0.3959
0.4062
0.4172
0.4287
0.4408
0.4534
0.4665
0.48
0.4939
0.508
0.5223
0.5367
0.551
0.565
0.5788
0.5921
0.6049
0.617
0.6283
0.6387
0.6483
0.6569
0.6645
0.6712
0.6769
0.6816
0.6855
0.6885
0.6908
0.6922
0.693
0.6931
0.6926
0.6916
0.6901
0.6881
0.6856
0.6828
0.6796
0.6761
0.6723
0.6682
0.6639
0.6595
0.6549
0.6503
0.6456
0.6411
0.6368
0.6327
0.6289
0.6256
0.6229
0.6207
0.6192
0.6184
0.3001
0.2999
0.3
0.3005
0.3014
0.3027
0.3044
0.3065
0.3091
0.3121
0.3156
0.3195
0.3239
0.3288
0.3341
0.34
0.3464
0.3533
0.3607
0.3688
0.3773
0.3865
0.3962
0.4065
0.4174
0.4289
0.4409
0.4535
0.4666
0.4801
0.494
0.5082
0.5226
0.5371
0.5517
0.5661
0.5802
0.594
0.6071
0.6197
0.6314
0.6422
0.6521
0.6609
0.6686
0.6753
0.6808
0.6852
0.6886
0.691
0.6925
0.6931
0.6929
0.692
0.6904
0.6882
0.6855
0.6822
0.6786
0.6745
0.6701
0.6653
0.6603
0.655
0.6496
0.6439
0.6381
0.6323
0.6264
0.6205
0.6148
0.6092
0.6039
0.599
0.5945
0.5906
0.5874
0.5849
0.5832
0.5823
0.5823
0.2995
0.3
0.3009
0.3023
0.3041
0.3064
0.3092
0.3124
0.3162
0.3204
0.3251
0.3304
0.3362
0.3425
0.3494
0.3568
0.3648
0.3733
0.3824
0.3921
0.4024
0.4133
0.4247
0.4367
0.4492
0.4623
0.4758
0.4897
0.504
0.5186
0.5333
0.5481
0.5629
0.5774
0.5916
0.6054
0.6185
0.6308
0.6423
0.6527
0.662
0.6701
0.677
0.6826
0.687
0.6901
0.6922
0.6931
0.693
0.6919
0.6901
0.6874
0.6841
0.6802
0.6758
0.6709
0.6656
0.6599
0.654
0.6478
0.6414
0.6348
0.6281
0.6213
0.6143
0.6074
0.6004
0.5935
0.5868
0.5802
0.5738
0.5679
0.5623
0.5573
0.5529
0.5492
0.5464
0.5444
0.5434
0.5434
0.5445
0.299
0.3003
0.3021
0.3044
0.3072
0.3105
0.3144
0.3188
0.3238
0.3293
0.3353
0.342
0.3492
0.357
0.3654
0.3744
0.384
0.3941
0.4049
0.4162
0.4282
0.4406
0.4537
0.4672
0.4811
0.4955
0.5102
0.5252
0.5403
0.5554
0.5704
0.5852
0.5996
0.6135
0.6266
0.6388
0.6501
0.6602
0.669
0.6765
0.6826
0.6873
0.6906
0.6925
0.6931
0.6926
0.6909
0.6882
0.6847
0.6803
0.6753
0.6697
0.6636
0.6571
0.6502
0.6431
0.6358
0.6282
0.6206
0.6128
0.6049
0.5971
0.5892
0.5813
0.5735
0.5658
0.5582
0.5508
0.5436
0.5368
0.5304
0.5244
0.519
0.5143
0.5103
0.5072
0.505
0.5038
0.5037
0.5047
0.5067
0.2987
0.3009
0.3035
0.3068
0.3106
0.3151
0.3201
0.3257
0.3319
0.3387
0.3462
0.3542
0.3629
0.3723
0.3822
0.3927
0.4039
0.4157
0.428
0.441
0.4544
0.4684
0.4828
0.4977
0.5128
0.5282
0.5437
0.5592
0.5746
0.5897
0.6044
0.6184
0.6317
0.644
0.6552
0.6651
0.6736
0.6806
0.6861
0.69
0.6923
0.6931
0.6925
0.6906
0.6874
0.6831
0.6779
0.6718
0.6651
0.6578
0.65
0.6419
0.6336
0.625
0.6163
0.6075
0.5986
0.5898
0.5809
0.5721
0.5634
0.5548
0.5463
0.5379
0.5297
0.5217
0.514
0.5065
0.4995
0.4928
0.4867
0.4811
0.4762
0.472
0.4687
0.4663
0.4649
0.4646
0.4654
0.4673
0.4704
0.2986
0.3016
0.3053
0.3095
0.3144
0.32
0.3262
0.3331
0.3406
0.3488
0.3576
0.3672
0.3774
0.3882
0.3997
0.4118
0.4245
0.4379
0.4517
0.4661
0.481
0.4963
0.5119
0.5277
0.5437
0.5596
0.5755
0.591
0.6061
0.6205
0.6341
0.6466
0.6579
0.6679
0.6763
0.6831
0.6881
0.6914
0.693
0.6929
0.6911
0.6879
0.6833
0.6775
0.6706
0.6629
0.6545
0.6455
0.6361
0.6264
0.6165
0.6065
0.5965
0.5864
0.5765
0.5666
0.5568
0.5472
0.5377
0.5284
0.5194
0.5105
0.5018
0.4934
0.4852
0.4774
0.4699
0.4628
0.4561
0.45
0.4444
0.4394
0.4352
0.4318
0.4293
0.4278
0.4272
0.4278
0.4295
0.4324
0.4364
0.2987
0.3026
0.3073
0.3126
0.3186
0.3253
0.3328
0.341
0.3498
0.3594
0.3697
0.3807
0.3924
0.4048
0.4178
0.4315
0.4457
0.4605
0.4758
0.4915
0.5076
0.5239
0.5404
0.5569
0.5732
0.5893
0.6049
0.6198
0.6339
0.6469
0.6586
0.6688
0.6774
0.6842
0.6891
0.6921
0.6931
0.6923
0.6896
0.6853
0.6794
0.6722
0.6638
0.6545
0.6445
0.6338
0.6228
0.6115
0.6001
0.5886
0.5772
0.5659
0.5548
0.5439
0.5332
0.5228
0.5126
0.5027
0.4931
0.4838
0.4747
0.466
0.4576
0.4495
0.4417
0.4343
0.4274
0.4208
0.4148
0.4094
0.4045
0.4004
0.397
0.3944
0.3928
0.3921
0.3925
0.394
0.3965
0.4003
0.4051
0.2989
0.3039
0.3095
0.316
0.3231
0.3311
0.3398
0.3493
0.3596
0.3706
0.3824
0.3949
0.4081
0.422
0.4365
0.4516
0.4673
0.4834
0.5
0.5168
0.5338
0.5509
0.5679
0.5846
0.6009
0.6165
0.6312
0.6449
0.6572
0.6679
0.677
0.6841
0.6893
0.6923
0.6931
0.6919
0.6886
0.6834
0.6765
0.6681
0.6583
0.6475
0.6359
0.6236
0.6109
0.598
0.585
0.572
0.5592
0.5466
0.5343
0.5223
0.5107
0.4994
0.4885
0.478
0.4679
0.4581
0.4488
0.4398
0.4311
0.4228
0.4149
0.4074
0.4002
0.3935
0.3873
0.3815
0.3763
0.3717
0.3677
0.3644
0.3619
0.3603
0.3595
0.3597
0.361
0.3633
0.3667
0.3712
0.3768
0.2994
0.3053
0.3121
0.3197
0.3281
0.3373
0.3474
0.3582
0.3699
0.3824
0.3957
0.4097
0.4244
0.4397
0.4557
0.4722
0.4892
0.5065
0.5241
0.5418
0.5594
0.5769
0.5939
0.6104
0.626
0.6405
0.6537
0.6653
0.6751
0.683
0.6886
0.6921
0.6931
0.6919
0.6884
0.6827
0.6751
0.6656
0.6547
0.6426
0.6294
0.6156
0.6013
0.5867
0.5721
0.5575
0.5432
0.5292
0.5156
0.5024
0.4898
0.4776
0.4659
0.4547
0.4441
0.4339
0.4241
0.4148
0.406
0.3975
0.3895
0.3819
0.3746
0.3679
0.3615
0.3556
0.3502
0.3453
0.341
0.3372
0.3341
0.3318
0.3302
0.3294
0.3295
0.3306
0.3326
0.3357
0.3399
0.3451
0.3514
0.3001
0.3071
0.315
0.3237
0.3334
0.3439
0.3554
0.3677
0.3808
0.3947
0.4095
0.425
0.4411
0.4579
0.4752
0.493
0.5111
0.5295
0.5478
0.5661
0.584
0.6014
0.618
0.6336
0.6479
0.6606
0.6716
0.6805
0.6871
0.6914
0.6931
0.6923
0.689
0.6832
0.6752
0.6652
0.6534
0.6402
0.6257
0.6104
0.5945
0.5783
0.562
0.5458
0.5299
0.5144
0.4994
0.4849
0.4711
0.4579
0.4453
0.4333
0.422
0.4112
0.401
0.3914
0.3823
0.3736
0.3655
0.3578
0.3505
0.3437
0.3373
0.3313
0.3259
0.3208
0.3163
0.3123
0.3089
0.3061
0.3039
0.3024
0.3017
0.3018
0.3027
0.3046
0.3074
0.3112
0.316
0.3219
0.3288
0.301
0.3091
0.3182
0.3281
0.3391
0.351
0.3638
0.3775
0.3921
0.4076
0.4238
0.4407
0.4583
0.4765
0.495
0.5139
0.533
0.552
0.5709
0.5893
0.6071
0.6239
0.6395
0.6536
0.666
0.6763
0.6843
0.6899
0.6927
0.6929
0.6903
0.6849
0.6771
0.6669
0.6546
0.6405
0.625
0.6084
0.5911
0.5733
0.5554
0.5375
0.5199
0.5028
0.4862
0.4703
0.4552
0.4407
0.4271
0.4142
0.402
0.3906
0.3798
0.3697
0.3602
0.3513
0.343
0.3351
0.3278
0.3209
0.3145
0.3085
0.303
0.298
0.2934
0.2893
0.2857
0.2826
0.28
0.2781
0.2768
0.2762
0.2763
0.2772
0.279
0.2816
0.2851
0.2896
0.295
0.3014
0.3088
0.3022
0.3114
0.3217
0.3329
0.3452
0.3585
0.3727
0.3879
0.404
0.4209
0.4386
0.4569
0.4759
0.4952
0.5149
0.5347
0.5545
0.574
0.5929
0.6111
0.6282
0.6439
0.658
0.67
0.6798
0.687
0.6915
0.6931
0.6918
0.6875
0.6803
0.6705
0.6582
0.6438
0.6276
0.61
0.5914
0.5722
0.5526
0.5331
0.5138
0.4949
0.4767
0.4592
0.4425
0.4267
0.4118
0.3978
0.3846
0.3723
0.3608
0.3501
0.3401
0.3308
0.3222
0.3141
0.3066
0.2996
0.2931
0.2871
0.2816
0.2765
0.2719
0.2678
0.2641
0.2608
0.2581
0.2559
0.2543
0.2532
0.2527
0.253
0.2539
0.2555
0.258
0.2613
0.2655
0.2705
0.2765
0.2834
0.2912
0.3036
0.314
0.3255
0.3381
0.3517
0.3664
0.3821
0.3988
0.4163
0.4347
0.4538
0.4735
0.4936
0.5141
0.5347
0.5552
0.5754
0.595
0.6136
0.6311
0.647
0.6611
0.6729
0.6823
0.6889
0.6925
0.693
0.6902
0.6844
0.6755
0.6638
0.6496
0.6332
0.615
0.5955
0.5751
0.5541
0.5329
0.5119
0.4912
0.4712
0.452
0.4336
0.4163
0.3999
0.3845
0.3702
0.3568
0.3444
0.3329
0.3222
0.3124
0.3032
0.2948
0.287
0.2798
0.2732
0.2671
0.2615
0.2564
0.2518
0.2476
0.2439
0.2406
0.2377
0.2354
0.2335
0.2322
0.2313
0.2311
0.2314
0.2324
0.2341
0.2365
0.2396
0.2435
0.2483
0.2539
0.2603
0.2676
0.2758
0.3053
0.3169
0.3297
0.3436
0.3587
0.3748
0.392
0.4101
0.4291
0.4489
0.4693
0.4903
0.5115
0.5329
0.5542
0.5752
0.5954
0.6147
0.6326
0.6489
0.6631
0.6749
0.684
0.6901
0.6929
0.6924
0.6886
0.6813
0.6709
0.6575
0.6415
0.6233
0.6034
0.582
0.5599
0.5373
0.5146
0.4922
0.4703
0.4492
0.429
0.4099
0.3918
0.3749
0.3592
0.3445
0.3309
0.3184
0.3069
0.2962
0.2865
0.2775
0.2693
0.2618
0.2549
[truncated: 4,562 more rows]

## Sheet: fig2_g_1
Phase_1	Phase_2
0.760901	0.239099
0.761017	0.238983
0.760818	0.239182
0.760352	0.239648
0.759675	0.240325
0.758852	0.241148
0.75795	0.24205
0.757043	0.242957
0.756203	0.243797
0.755504	0.244496
0.755021	0.244979
0.754822	0.245178
0.754976	0.245024
0.755546	0.244454
0.756592	0.243408
0.758168	0.241832
0.760325	0.239675
0.763106	0.236894
0.766548	0.233452
0.770684	0.229316
0.775534	0.224466
0.781115	0.218885
0.787428	0.212572
0.794465	0.205535
0.802206	0.197794
0.810613	0.189387
0.819633	0.180367
0.829198	0.170802
0.83922	0.16078
0.849597	0.150403
0.860213	0.139787
0.870938	0.129062
0.881641	0.118359
0.892186	0.107814
0.902445	0.0975553
0.9123	0.0876996
0.921653	0.0783471
0.930423	0.0695765
0.938556	0.0614435
0.94602	0.0539799
0.952805	0.0471951
0.958921	0.0410792
0.964394	0.0356064
0.969261	0.0307392
0.973568	0.0264323
0.977364	0.0226362
0.9807	0.0193004
0.983625	0.0163751
0.986187	0.0138133
0.988428	0.0115718
0.990388	0.00961183
0.992101	0.00789916
0.993596	0.00640434
0.994897	0.00510254
0.996027	0.00397334
0.997	0.00300049
0.997828	0.00217171
0.998522	0.00147848
0.999084	0.000915892
0.999517	0.0004826
0.999819	0.000180858
0.999983	1.66551e-05
1	0
0.999855	0.000145348
0.999528	0.000472216
0.998994	0.00100601
0.998221	0.00177909
0.997168	0.00283218
0.995784	0.00421602
0.994007	0.00599347
0.991758	0.00824195
0.988944	0.0110562
0.985449	0.0145511
0.981135	0.0188646
0.97584	0.0241598
0.969375	0.0306249
0.961529	0.0384709
0.952076	0.0479242
0.940787	0.0592127
0.927455	0.0725447
0.911919	0.0880814
0.756666	0.243334
0.75626	0.24374
0.755512	0.244488
0.754471	0.245529
0.753196	0.246804
0.751752	0.248248
0.750211	0.249789
0.748648	0.251352
0.747139	0.252861
0.745763	0.254237
0.744595	0.255405
0.743711	0.256289
0.743181	0.256819
0.743076	0.256924
0.743458	0.256542
0.744389	0.255611
0.745924	0.254076
0.748112	0.251888
0.751	0.249
0.754626	0.245374
0.759022	0.240978
0.76421	0.23579
0.770205	0.229795
0.777008	0.222992
0.784609	0.215391
0.792979	0.207021
0.802075	0.197925
0.811833	0.188167
0.82217	0.17783
0.832982	0.167018
0.844146	0.155854
0.855523	0.144477
0.866965	0.133035
0.878318	0.121682
0.889427	0.110573
0.900153	0.0998472
0.910369	0.0896307
0.919975	0.0800246
0.928897	0.0711032
0.937088	0.0629123
0.94453	0.0554705
0.951228	0.0487716
0.95721	0.0427897
0.962516	0.0374838
0.967197	0.0328028
0.97131	0.0286902
0.974912	0.0250875
0.978062	0.0219376
0.980814	0.0191861
0.983217	0.0167835
0.985315	0.014685
0.987148	0.0128517
0.98875	0.01125
0.990148	0.00985172
0.991366	0.00863366
0.992423	0.00757744
0.993331	0.00666914
0.994101	0.00589899
0.994739	0.00526121
0.995246	0.00475392
0.995621	0.00437915
0.995857	0.00414294
0.995944	0.00405572
0.995867	0.00413271
0.995605	0.00439467
0.995131	0.00486879
0.99441	0.00558999
0.993398	0.00660249
0.992038	0.00796182
0.990263	0.00973728
0.987985	0.0120149
0.985099	0.0149009
0.981475	0.018525
0.976955	0.0230446
0.971354	0.0286465
0.964452	0.035548
0.956007	0.0439933
0.945756	0.0542436
0.933441	0.0665588
0.91883	0.0811696
0.901759	0.0982408
0.751867	0.248133
0.750889	0.249111
0.749538	0.250462
0.747865	0.252135
0.745931	0.254069
0.743802	0.256198
0.741552	0.258448
0.739258	0.260742
0.737	0.263
0.734859	0.265141
0.732915	0.267085
0.731246	0.268754
0.729928	0.270072
0.729033	0.270967
0.72863	0.27137
0.728785	0.271215
0.729558	0.270442
0.731008	0.268992
0.733184	0.266816
0.736136	0.263864
0.739903	0.260097
0.744521	0.255479
0.750012	0.249988
0.756394	0.243606
0.763666	0.236334
0.771816	0.228184
0.780813	0.219187
0.790603	0.209397
0.801111	0.198889
0.81224	0.18776
0.823865	0.176135
0.835841	0.164159
0.848006	0.151994
0.860186	0.139814
0.872203	0.127797
0.883886	0.116114
0.895079	0.104921
0.905653	0.0943474
0.915505	0.0844947
0.924571	0.0754294
0.932816	0.0671843
0.940238	0.0597619
0.946861	0.0531391
0.952727	0.0472729
0.957893	0.0421071
0.962422	0.0375779
0.966381	0.0336186
0.969837	0.0301633
0.97285	0.0271497
0.975479	0.0245206
0.977775	0.0222246
0.979783	0.0202171
0.98154	0.0184598
0.983079	0.0169205
0.984427	0.015573
0.985604	0.0143964
0.986625	0.0133749
0.987503	0.0124972
0.988243	0.0117568
0.988849	0.011151
0.989318	0.0106818
0.989645	0.0103554
0.989817	0.0101826
0.98982	0.0101799
0.989631	0.0103694
0.989219	0.0107808
0.988548	0.011452
0.987568	0.0124318
0.986218	0.0137815
0.984421	0.0155787
0.98208	0.0179199
0.979074	0.0209255
0.975256	0.0247439
0.970444	0.0295557
0.964423	0.0355772
0.956939	0.0430608
0.94771	0.0522896
0.936435	0.0635645
0.922821	0.0771786
0.906621	0.0933794
0.887679	0.112321
0.746569	0.253431
0.744969	0.255031
0.742963	0.257037
0.740602	0.259398
0.737947	0.262053
0.735066	0.264934
0.732035	0.267965
0.728933	0.271067
0.725842	0.274158
0.722846	0.277154
0.720028	0.279972
0.717468	0.282532
0.715247	0.284753
0.713439	0.286561
0.712118	0.287882
0.711353	0.288647
0.71121	0.28879
0.711753	0.288247
0.713039	0.286961
0.715124	0.284876
0.718058	0.281942
0.721886	0.278114
0.726645	0.273355
0.732364	0.267636
0.739061	0.260939
0.74674	0.25326
0.755385	0.244615
0.764963	0.235037
0.775413	0.224587
0.786648	0.213352
0.798554	0.201446
0.810986	0.189014
0.823774	0.176226
0.836727	0.163273
0.849645	0.150355
0.862325	0.137675
0.874576	0.125424
0.886231	0.113769
0.897154	0.102846
0.907249	0.0927507
0.916461	0.0835394
0.92477	0.0752297
0.932194	0.0678065
0.938772	0.0612285
0.944564	0.0554363
0.94964	0.0503597
0.954076	0.0459238
0.957946	0.0420535
0.961322	0.0386777
0.964269	0.0357306
0.966846	0.0331538
0.969104	0.0308959
0.971087	0.0289133
0.972831	0.0271694
0.974366	0.0256345
0.975715	0.0242848
0.976898	0.0231024
0.977925	0.0220746
0.978806	0.0211936
0.979544	0.0204564
0.980135	0.0198647
0.980575	0.0194249
0.980851	0.0191488
0.980946	0.019054
0.980835	0.0191648
0.980486	0.0195137
0.979857	0.0201428
0.978894	0.0211062
0.977527	0.0224731
0.975669	0.0243308
0.97321	0.0267896
0.970013	0.0299873
0.965905	0.0340953
0.960677	0.0393234
0.954077	0.0459235
0.94581	0.0541895
0.93555	0.0644498
0.922953	0.0770474
0.907695	0.0923049
0.889527	0.110473
0.868332	0.131668
0.740852	0.259148
0.738583	0.261417
0.73587	0.26413
0.732764	0.267236
0.729327	0.270673
0.725628	0.274372
0.721744	0.278256
0.717755	0.282245
0.713747	0.286253
0.709803	0.290197
0.70601	0.29399
0.70245	0.29755
0.699206	0.300794
0.696355	0.303645
0.693975	0.306025
0.692136	0.307864
0.69091	0.30909
0.690364	0.309636
0.690561	0.309439
0.691564	0.308436
0.69343	0.30657
0.696216	0.303784
0.69997	0.30003
0.704736	0.295264
0.710549	0.289451
0.717432	0.282568
0.725392	0.274608
0.734416	0.265584
0.744468	0.255532
0.755483	0.244517
0.767363	0.232637
0.779976	0.220024
0.793155	0.206845
0.806704	0.193296
0.820404	0.179596
0.834024	0.165976
0.847335	0.152665
0.860128	0.139872
0.872225	0.127775
0.883488	0.116512
0.893828	0.106172
0.903201	0.0967991
0.911607	0.0883932
0.919078	0.0809218
0.925673	0.0743268
0.931466	0.0685343
0.936537	0.0634628
0.940971	0.0590288
0.944848	0.0551524
0.948241	0.0517593
0.951217	0.0487831
0.953834	0.0461657
0.956142	0.0438578
0.958182	0.0418179
0.959988	0.0400124
0.961585	0.0384146
0.962996	0.0370044
0.964233	0.0357673
0.965305	0.0346946
0.966217	0.0337826
0.966967	0.0330329
0.967547	0.0324526
0.967946	0.0320543
0.968142	0.0318576
0.968111	0.0318892
0.967815	0.0321854
0.967206	0.0327936
0.966225	0.0337748
0.964792	0.0352077
0.962807	0.0371925
0.960144	0.0398562
0.956641	0.0433589
0.9521	0.0479001
0.946275	0.053725
0.938872	0.0611282
0.929548	0.0704517
0.917928	0.082072
0.903628	0.0963717
0.886311	0.113689
0.865752	0.134248
0.84192	0.15808
0.734805	0.265195
0.731823	0.268177
0.728355	0.271645
0.724451	0.275549
0.720174	0.279826
0.715592	0.284408
0.710784	0.289216
0.705832	0.294168
0.70082	0.29918
0.695837	0.304163
0.690967	0.309033
0.686297	0.313703
0.68191	0.31809
0.677885	0.322115
0.6743	0.3257
0.67123	0.32877
0.668747	0.331253
0.66692	0.33308
0.665819	0.334181
0.665508	0.334492
0.666054	0.333946
0.667518	0.332482
0.669962	0.330038
0.673442	0.326558
0.678008	0.321992
0.683705	0.316295
0.690561	0.309439
0.698592	0.301408
0.70779	0.29221
0.718121	0.281879
0.729515	0.270485
0.741867	0.258133
0.755029	0.244971
0.768814	0.231186
0.782999	0.217001
0.797334	0.202666
0.81156	0.18844
0.825426	0.174574
0.838703	0.161297
0.851205	0.148795
0.862795	0.137205
0.873393	0.126607
0.882968	0.117032
0.891535	0.108465
0.899142	0.100858
0.90586	0.0941403
0.911772	0.0882278
0.916968	0.0830321
0.921534	0.0784664
0.925551	0.0744492
0.929093	0.0709071
0.932224	0.0677757
0.935	0.065
0.937466	0.0625341
0.939659	0.0603406
0.94161	0.0583899
0.943341	0.0566594
0.944867	0.0551332
0.946198	0.0538016
0.94734	0.0526605
0.948288	0.0517115
0.949037	0.0509626
0.949572	0.0504279
0.949871	0.0501292
0.949903	0.0500968
0.949628	0.0503717
0.948992	0.0510077
0.947925	0.0520751
0.946336	0.0536643
0.944109	0.0558915
0.941096	0.0589045
0.93711	0.0628903
0.931917	0.0680827
0.925232	0.0747682
0.916711	0.0832894
0.905962	0.0940384
0.892564	0.107436
0.876111	0.123889
0.856284	0.143716
0.832938	0.167062
0.806197	0.193803
0.728527	0.271473
0.724792	0.275208
0.720524	0.279476
0.715773	0.284227
0.7106	0.2894
0.705076	0.294924
0.699277	0.300723
0.693287	0.306713
0.687191	0.312809
0.681078	0.318922
0.675034	0.324966
0.669146	0.330854
0.663497	0.336503
0.658169	0.341831
0.653238	0.346762
0.64878	0.35122
0.644867	0.355133
0.641571	0.358429
0.63896	0.36104
0.637103	0.362897
0.636068	0.363932
0.635922	0.364078
0.636735	0.363265
0.638571	0.361429
0.641496	0.358504
0.645569	0.354431
0.650843	0.349157
0.65736	0.34264
0.665145	0.334855
0.674197	0.325803
0.68449	0.31551
0.695956	0.304044
0.708484	0.291516
0.721917	0.278083
0.736049	0.263951
0.750635	0.249365
0.765401	0.234599
0.780062	0.219938
0.794346	0.205654
0.808011	0.191989
0.820867	0.179133
0.832779	0.167221
0.843672	0.156328
0.853528	0.146472
0.862371	0.137629
0.870256	0.129744
0.87726	0.12274
0.88347	0.11653
0.888972	0.111028
0.893851	0.106149
0.898185	0.101815
0.902042	0.097958
0.905481	0.0945195
0.90855	0.0914498
0.911291	0.0887086
0.913736	0.0862639
0.915909	0.0840914
0.917826	0.0821739
0.919499	0.0805009
0.920932	0.0790682
0.922122	0.0778783
0.92306	0.0769401
0.92373	0.0762702
0.924107	0.0758933
0.924156	0.0758444
0.923829	0.0761707
0.923066	0.0769344
0.921783	0.0782169
0.919877	0.0801234
0.917211	0.0827891
0.913613	0.0863867
0.908866	0.0911342
0.902697	0.0973031
0.894776	0.105224
0.884714	0.115286
0.872078	0.127922
0.856423	0.143577
0.837363	0.162637
0.814658	0.185342
0.788328	0.211672
0.758738	0.241262
0.722119	0.277881
0.717597	0.282403
0.71249	0.28751
0.706848	0.293152
0.700731	0.299269
0.694207	0.305793
0.687356	0.312644
0.680259	0.319741
0.673003	0.326997
0.665676	0.334324
0.658367	0.341633
0.65116	0.34884
0.64414	0.35586
0.637386	0.362614
0.630976	0.369024
0.624984	0.375016
0.61948	0.38052
0.614535	0.385465
0.610217	0.389783
0.606592	0.393408
0.60373	0.39627
0.601698	0.398302
0.600567	0.399433
0.600409	0.399591
0.601297	0.398703
0.603303	0.396697
0.606497	0.393503
0.610944	0.389056
0.616699	0.383301
0.6238	0.3762
0.632261	0.367739
0.642067	0.357933
0.653158	0.346842
0.665428	0.334572
0.678716	0.321284
0.692808	0.307192
0.707445	0.292555
0.722337	0.277663
0.737184	0.262816
0.7517	0.2483
0.765636	0.234364
0.778797	0.221203
0.79105	0.20895
0.802322	0.197678
0.812593	0.187407
0.821887	0.178113
0.830256	0.169744
0.837768	0.162232
0.844502	0.155498
0.850536	0.149464
0.855944	0.144056
0.860792	0.139208
0.86514	0.13486
0.869037	0.130963
0.872526	0.127474
0.875638	0.124362
0.878399	0.121601
0.880827	0.119173
0.882932	0.117068
0.884717	0.115283
0.886178	0.113822
0.887305	0.112695
0.888077	0.111923
0.888466	0.111534
0.888429	0.111571
0.887912	0.112088
0.886843	0.113157
0.885125	0.114875
0.882637	0.117363
0.879222	0.120778
0.874681	0.125319
0.868765	0.131235
0.861167	0.138833
0.851522	0.148478
0.839411	0.160589
0.824394	0.175606
0.806058	0.193942
0.78411	0.21589
0.758488	0.241512
0.729474	0.270526
0.697737	0.302263
0.715688	0.284312
0.71035	0.28965
0.704371	0.295629
0.697799	0.302201
0.690693	0.309307
0.683122	0.316878
0.675162	0.324838
0.666897	0.333103
0.658412	0.341588
0.649797	0.350203
0.641138	0.358862
0.632522	0.367478
0.624031	0.375969
0.615744	0.384256
0.607737	0.392263
0.600082	0.399918
0.592847	0.407153
0.586098	0.413902
0.5799	0.4201
0.574317	0.425683
0.569413	0.430587
0.565256	0.434744
0.561912	0.438088
0.559455	0.440545
0.557958	0.442042
0.5575	0.4425
0.558161	0.441839
0.560022	0.439978
0.563162	0.436838
0.56765	0.43235
0.573543	0.426457
0.580876	0.419124
0.589649	0.410351
0.599824	0.400176
0.611305	0.388695
0.623943	0.376057
0.637529	0.362471
0.651804	0.348196
0.666474	0.333526
0.681236	0.318764
0.695799	0.304201
0.709908	0.290092
0.723364	0.276636
0.736024	0.263976
0.747804	0.252196
0.758671	0.241329
0.76863	0.23137
0.777713	0.222287
0.785969	0.214031
0.793456	0.206544
0.800232	0.199768
0.806356	0.193644
0.811878	0.188122
0.816844	0.183156
0.821293	0.178707
0.825255	0.174745
0.828755	0.171245
0.831807	0.168193
0.834422	0.165578
0.836601	0.163399
0.838337	0.161663
0.839614	0.160386
0.840409	0.159591
0.840686	0.159314
0.840394	0.159606
0.839469	0.160531
0.837826	0.162174
0.835354	0.164646
0.831913	0.168087
0.827326	0.172674
0.821372	0.178628
0.81378	0.18622
0.804227	0.195773
0.79234	0.20766
0.777723	0.222277
0.759994	0.240006
0.738863	0.261137
0.71424	0.28576
0.686339	0.313661
0.655756	0.344244
0.623443	0.376557
0.709336	0.290664
0.70316	0.29684
0.696283	0.303717
0.68875	0.31125
0.680619	0.319381
0.671957	0.328043
0.662841	0.337159
0.653353	0.346647
0.643581	0.356419
0.633611	0.366389
0.623532	0.376468
0.613429	0.386571
0.603383	0.396617
0.593473	0.406527
0.583772	0.416228
0.574349	0.425651
0.565269	0.434731
0.556595	0.443405
0.548385	0.451615
0.5407	0.4593
0.533598	0.466402
0.527139	0.472861
0.521386	0.478614
0.516408	0.483592
0.512275	0.487725
0.509066	0.490934
0.506863	0.493137
0.505757	0.494243
0.505839	0.494161
0.507204	0.492796
0.509941	0.490059
0.51413	0.48587
0.51983	0.48017
0.52707	0.47293
0.535837	0.464163
0.546061	0.453939
0.557615	0.442385
0.570307	0.429693
0.58389	0.41611
0.598078	0.401922
0.612568	0.387432
0.62707	0.37293
0.641319	0.358681
0.655101	0.344899
0.668252	0.331748
0.680664	0.319336
0.692272	0.307728
0.703049	0.296951
0.712997	0.287003
0.722133	0.277867
0.730487	0.269513
0.738095	0.261905
0.744992	0.255008
0.751212	0.248788
0.756783	0.243217
0.761732	0.238268
0.766076	0.233924
0.769827	0.230173
0.772991	0.227009
0.775564	0.224436
0.777535	0.222465
0.778883	0.221117
0.779578	0.220422
0.779573	0.220427
0.778812	0.221188
0.777217	0.222783
0.774689	0.225311
0.771107	0.228893
0.766315	0.233685
0.760126	0.239874
0.752311	0.247689
0.742604	0.257396
0.730702	0.269298
0.716287	0.283713
0.699057	0.300943
0.678787	0.321213
0.655417	0.344583
0.629139	0.370861
0.600475	0.399525
0.570274	0.429726
0.539617	0.460383
0.703166	0.296834
0.696136	0.303864
0.68834	0.31166
0.679821	0.320179
0.670634	0.329366
0.660847	0.339153
0.650536	0.349464
0.639781	0.360219
0.628671	0.371329
0.617293	0.382707
0.605735	0.394265
0.594082	0.405918
0.582415	0.417585
0.570812	0.429188
0.559345	0.440655
0.54808	0.45192
0.537078	0.462922
0.526399	0.473601
0.516098	0.483902
0.506226	0.493774
0.496839	0.503161
0.487989	0.512011
0.479733	0.520267
0.472132	0.527868
0.465254	0.534746
0.459171	0.540829
0.453967	0.546033
0.449733	0.550267
0.446569	0.553431
0.444584	0.555416
0.443892	0.556108
0.444607	0.555393
0.446835	0.553165
0.450667	0.549333
0.456161	0.543839
0.463334	0.536666
0.472145	0.527855
0.482486	0.517514
0.494181	0.505819
0.506996	0.493004
0.520647	0.479353
0.534833	0.465167
0.549253	0.450747
0.563631	0.436369
0.57773	0.42227
0.59136	0.40864
0.60438	0.39562
0.616691	0.383309
0.62823	0.37177
0.638965	0.361035
0.648883	0.351117
0.657983	0.342017
0.666276	0.333724
0.673775	0.326225
0.680493	0.319507
0.686444	0.313556
0.691637	0.308363
0.696074	0.303926
0.699755	0.300245
0.702669	0.297331
0.704798	0.295202
0.706114	0.293886
0.706577	0.293423
0.706136	0.293864
0.704723	0.295277
0.702252	0.297748
0.698618	0.301382
0.693692	0.306308
0.68732	0.31268
0.679321	0.320679
0.669491	0.330509
0.657608	0.342392
0.643444	0.356556
0.626803	0.373197
0.607557	0.392443
0.58571	0.41429
0.561472	0.438528
0.535307	0.464693
0.507947	0.492053
0.480323	0.519677
0.453431	0.546569
0.697272	0.302728
0.689379	0.310621
0.68065	0.31935
0.671127	0.328873
0.660863	0.339137
0.649924	0.350076
0.638385	0.361615
0.626328	0.373672
0.613841	0.386159
0.601011	0.398989
0.587929	0.412071
0.574679	0.425321
0.561345	0.438655
0.548003	0.451997
0.534724	0.465276
0.521575	0.478425
0.508615	0.491385
0.495901	0.504099
0.483483	0.516517
0.471412	0.528588
0.459736	0.540264
0.448504	0.551496
0.437769	0.562231
0.427587	0.572413
0.41802	0.58198
0.409141	0.590859
0.40103	0.59897
0.393781	0.606219
0.387499	0.612501
0.382303	0.617697
0.378323	0.621677
0.375698	0.624302
0.374566	0.625434
0.37506	0.62494
0.377293	0.622707
0.381344	0.618656
0.387241	0.612759
0.39495	0.60505
0.404362	0.595638
0.4153	0.5847
0.427522	0.572478
0.44074	0.55926
0.454647	0.545353
0.468936	0.531064
0.48332	0.51668
0.497549	0.502451
0.511416	0.488584
0.524757	0.475243
0.537448	0.462552
0.549399	0.450601
0.560551	0.439449
0.570865	0.429135
0.580315	0.419685
0.588889	0.411111
0.596579	0.403421
0.60338	0.39662
0.609286	0.390714
0.61429	0.38571
0.618378	0.381622
0.621532	0.378468
0.623726	0.376274
0.624925	0.375075
0.625083	0.374917
0.624142	0.375858
0.622032	0.377968
0.618666	0.381334
0.613942	0.386058
0.607742	0.392258
0.599933	0.400067
0.590369	0.409631
0.578903	0.421097
0.565397	0.434603
0.549746	0.450254
0.531913	0.468087
0.511966	0.488034
0.490132	0.509868
0.466826	0.533174
0.442663	0.557337
0.418414	0.581586
0.394916	0.605084
0.372944	0.627056
0.691746	0.308254
0.682985	0.317015
0.673316	0.326684
0.662777	0.337223
0.65142	0.34858
0.639309	0.360691
0.626519	0.373481
0.613133	0.386867
0.599238	0.400762
0.584927	0.415073
0.570288	0.429712
0.555411	0.444589
0.540381	0.459619
0.525276	0.474724
0.51017	0.48983
0.495129	0.504871
0.480215	0.519785
0.465483	0.534517
0.450986	0.549014
0.436772	0.563228
0.42289	0.57711
0.409389	0.590611
0.39632	0.60368
0.38374	0.61626
0.371712	0.628288
0.360309	0.639691
0.349617	0.650383
0.339732	0.660268
0.330768	0.669232
0.32285	0.67715
0.31612	0.68388
0.310728	0.689272
0.30683	0.69317
0.304578	0.695422
0.304109	0.695891
0.305528	0.694472
0.3089	0.6911
0.314227	0.685773
0.321445	0.678555
0.33042	0.66958
0.340949	0.659051
0.352778	0.647222
0.365615	0.634385
0.379156	0.620844
0.393103	0.606897
0.407179	0.592821
0.421142	0.578858
0.434783	0.565217
0.447935	0.552065
0.460464	0.539536
0.472268	0.527732
0.48327	0.51673
0.493413	0.506587
0.502655	0.497345
0.510962	0.489038
0.51831	0.48169
0.524675	0.475325
0.530035	0.469965
0.534367	0.465633
0.537641	0.462359
0.539825	0.460175
0.540878	0.459122
0.540753	0.459247
0.539392	0.460608
0.536728	0.463272
0.532686	0.467314
0.527181	0.472819
0.520123	0.479877
0.511418	0.488582
0.500978	0.499022
0.488735	0.511265
0.474652	0.525348
0.45875	0.54125
0.441135	0.558865
0.422028	0.577972
0.401788	0.598212
0.380914	0.619086
0.360026	0.639974
0.339802	0.660198
0.3209	0.6791
0.303865	0.696135
0.68667	0.31333
0.677043	0.322957
0.666432	0.333568
0.654872	0.345128
0.642412	0.357588
0.629115	0.370885
0.615058	0.384942
0.600323	0.399677
0.585001	0.414999
0.569186	0.430814
0.552973	0.447027
0.536454	0.463546
0.519717	0.480283
0.502848	0.497152
0.485924	0.514076
0.469017	0.530983
0.452192	0.547808
0.435509	0.564491
0.419025	0.580975
0.402794	0.597206
0.386868	0.613132
0.371301	0.628699
0.356152	0.643848
0.341482	0.658518
0.327362	0.672638
0.313874	0.686126
0.301109	0.698891
0.289173	0.710827
0.278184	0.721816
0.268276	0.731724
0.259592	0.740408
0.252283	0.747717
0.246501	0.753499
0.242392	0.757608
0.240083	0.759917
0.239675	0.760325
0.241227	0.758773
0.244747	0.755253
0.250184	0.749816
0.257427	0.742573
0.266303	0.733697
0.276595	0.723405
0.288045	0.711955
0.300377	0.699623
0.313311	0.686689
0.326578	0.673422
0.339931	0.660069
0.35315	0.64685
0.366044	0.633956
0.378457	0.621543
0.390258	0.609742
0.401343	0.598657
0.411627	0.588373
0.421043	0.578957
0.429538	0.570462
0.437066	0.562934
0.443586	0.556414
0.449065	0.550935
0.453465	0.546535
0.456751	0.543249
0.458885	0.541115
0.459825	0.540175
0.459525	0.540475
0.457935	0.542065
0.455	0.545
0.450663	0.549337
0.444867	0.555133
0.437558	0.562442
0.428691	0.571309
0.418242	0.581758
0.406215	0.593785
0.392661	0.607339
0.377695	0.622305
0.361512	0.638488
0.344406	0.655594
0.326768	0.673232
0.309079	0.690921
0.291874	0.708126
0.275693	0.724307
0.261019	0.738981
0.248222	0.751778
0.682119	0.317881
0.671633	0.328367
0.660083	0.339917
0.647501	0.352499
0.633934	0.366066
0.619445	0.380555
0.60411	0.39589
0.588015	0.411985
0.571254	0.428746
0.553924	0.446076
0.536128	0.463872
0.517963	0.482037
0.499528	0.500472
0.480913	0.519087
0.462206	0.537794
0.443486	0.556514
0.424828	0.575172
0.406302	0.593698
0.387973	0.612027
0.369906	0.630094
0.352164	0.647836
0.334812	0.665188
0.317919	0.682081
0.301559	0.698441
0.285816	0.714184
0.270781	0.729219
0.256557	0.743443
0.243255	0.756745
0.230998	0.769002
0.219917	0.780083
0.210147	0.789853
0.201822	0.798178
0.195072	0.804928
0.190011	0.809989
0.186736	0.813264
0.185314	0.814686
0.185775	0.814225
0.18811	0.81189
0.192263	0.807737
0.198132	0.801868
0.205569	0.794431
0.214388	0.785612
0.224373	0.775627
0.235287	0.764713
0.246888	0.753112
0.258934	0.741066
0.271197	0.728803
0.283466	0.716534
0.295554	0.704446
0.307297	0.692703
0.318552	0.681448
0.329203	0.670797
0.339147	0.660853
0.348303	0.651697
0.356599	0.643401
0.363975	0.636025
0.37038	0.62962
0.375765	0.624235
0.380089	0.619911
0.38331	0.61669
0.385387	0.614613
0.386281	0.613719
0.38595	0.61405
0.384356	0.615644
0.38146	0.61854
0.377226	0.622774
0.371626	0.628374
0.364641	0.635359
0.356271	0.643729
0.346541	0.653459
0.335509	0.664491
0.323282	0.676718
0.310023	0.689977
0.29596	0.70404
0.281391	0.718609
0.26668	0.73332
0.252238	0.747762
0.238493	0.761507
0.225855	0.774145
0.214674	0.785326
0.205207	0.794793
0.678161	0.321839
0.666828	0.333172
0.654347	0.345653
0.640747	0.359253
0.626075	0.373925
0.610391	0.389609
0.593774	0.406226
0.576312	0.423688
0.558105	0.441895
0.539257	0.460743
0.519879	0.480121
0.500078	0.499922
0.479964	0.520036
0.459639	0.540361
0.439203	0.560797
0.418749	0.581251
0.398366	0.601634
0.378138	0.621862
0.358145	0.641855
0.338468	0.661532
0.319184	0.680816
0.300376	0.699624
0.282127	0.717873
0.264527	0.735473
0.247672	0.752328
0.231663	0.768337
0.216611	0.783389
0.202627	0.797373
0.18983	0.81017
0.178334	0.821666
0.168251	0.831749
0.159685	0.840315
0.152724	0.847276
0.14744	0.85256
0.143882	0.856118
0.142074	0.857926
0.142011	0.857989
0.14366	0.85634
0.146954	0.853046
0.151796	0.848204
0.158056	0.841944
0.16558	0.83442
0.174189	0.825811
0.183688	0.816312
0.193875	0.806125
0.204546	0.795454
0.215501	0.784499
0.226553	0.773447
0.23753	0.76247
0.248274	0.751726
0.258648	0.741352
0.26853	0.73147
0.277814	0.722186
0.28641	0.71359
0.294238	0.705762
0.301229	0.698771
0.307326	0.692674
0.312473	0.687527
0.316624	0.683376
0.319735	0.680265
0.321767	0.678233
0.322683	0.677317
0.322451	0.677549
0.32104	0.67896
0.318428	0.681572
0.3146	0.6854
0.309549	0.690451
0.303285	0.696715
0.29584	0.70416
0.287268	0.712732
0.277658	0.722342
0.267141	0.732859
0.255891	0.744109
0.24413	0.75587
0.23213	0.76787
0.220199	0.779801
0.208669	0.791331
0.197874	0.802126
0.188121	0.811879
0.17967	0.82033
0.17271	0.82729
0.674857	0.325143
0.662692	0.337308
0.649292	0.350708
0.634684	0.365316
0.618911	0.381089
0.602034	0.397966
0.584134	0.415866
0.565304	0.434696
0.54565	0.45435
0.525287	0.474713
0.504335	0.495665
0.482916	0.517084
0.461153	0.538847
0.439166	0.560834
0.417072	0.582928
0.394981	0.605019
0.373002	0.626998
0.351238	0.648762
0.32979	0.67021
0.308755	0.691245
0.288232	0.711768
0.26832	0.73168
0.24912	0.75088
0.230735	0.769265
0.21327	0.78673
0.196833	0.803167
0.18153	0.81847
0.167465	0.832535
0.154735	0.845265
0.143428	0.856572
0.133621	0.866379
0.125371	0.874629
0.118721	0.881279
0.113693	0.886307
0.11029	0.88971
0.108495	0.891505
0.108271	0.891729
0.109566	0.890434
0.112306	0.887694
0.116396	0.883604
0.121727	0.878273
0.128167	0.871833
0.135572	0.864428
0.143785	0.856215
0.152639	0.847361
0.161966	0.838034
0.171601	0.828399
0.181381	0.818619
0.191156	0.808844
0.200784	0.799216
0.210137	0.789863
0.2191	0.7809
0.227569	0.772431
0.235454	0.764546
0.242673	0.757327
0.249156	0.750844
0.254841	0.745159
0.259673	0.740327
0.263602	0.736398
0.266587	0.733413
0.268591	0.731409
0.26958	0.73042
0.26953	0.73047
0.26842	0.73158
0.266239	0.733761
0.262986	0.737014
0.258673	0.741327
0.253325	0.746675
0.246991	0.753009
0.239741	0.760259
0.231674	0.768326
0.222923	0.777077
0.213652	0.786348
0.204061	0.795939
0.194381	0.805619
0.184864	0.815136
0.175774	0.824226
0.167369	0.832631
0.159886	0.840114
0.153521	0.846479
0.148423	0.851577
0.67226	0.32774
0.659283	0.340717
0.644981	0.355019
0.629376	0.370624
0.612511	0.387489
0.594447	0.405553
0.575267	0.424733
0.55507	0.44493
0.533973	0.466027
0.5121	0.4879
0.489587	0.510413
0.466574	0.533426
0.443201	0.556799
0.41961	0.58039
0.395938	0.604062
0.372322	0.627678
0.348891	0.651109
0.325772	0.674228
0.303089	0.696911
0.280962	0.719038
0.259508	0.740492
0.238845	0.761155
0.219085	0.780915
0.200342	0.799658
0.182722	0.817278
0.166327	0.833673
0.151249	0.848751
0.13757	0.86243
0.125357	0.874643
0.114658	0.885342
0.105505	0.894495
0.0979088	0.902091
0.0918647	0.908135
0.0873501	0.91265
0.0843291	0.915671
0.0827543	0.917246
0.0825682	0.917432
0.0837042	0.916296
0.0860862	0.913914
0.0896279	0.910372
0.0942324	0.905768
0.0997918	0.900208
0.106188	0.893812
0.113293	0.886707
0.120974	0.879026
0.129094	0.870906
0.137515	0.862485
0.146102	0.853898
0.154725	0.845275
0.163261	0.836739
0.171596	0.828404
0.179625	0.820375
0.187252	0.812748
0.19439	0.80561
0.200962	0.799038
0.2069	0.7931
0.212142	0.787858
0.216635	0.783365
0.220331	0.779669
0.22319	0.77681
0.225179	0.774821
0.22627	0.77373
0.226443	0.773557
0.225684	0.774316
0.223992	0.776008
0.221374	0.778626
0.217851	0.782149
0.213457	0.786543
0.208248	0.791752
0.202297	0.797703
0.195702	0.804298
0.188585	0.811415
0.181093	0.818907
0.173398	0.826602
0.165691	0.834309
0.158176	0.841824
0.151062	0.848938
0.144552	0.855448
0.138832	0.861168
0.134058	0.865942
0.13035	0.86965
0.67042	0.32958
0.656653	0.343347
0.641469	0.358531
0.624883	0.375117
0.606936	0.393064
0.587693	0.412307
0.567238	0.432762
0.545679	0.454321
0.523143	0.476857
0.49977	0.50023
0.475712	0.524288
0.451131	0.548869
0.426191	0.573809
0.401059	0.598941
0.375899	0.624101
0.350874	0.649126
0.326142	0.673858
0.301856	0.698144
0.278163	0.721837
0.255206	0.744794
0.23312	0.76688
0.212036	0.787964
0.192073	0.807927
0.173343	0.826657
0.155946	0.844054
0.139966	0.860034
0.125469	0.874531
0.112502	0.887498
0.101093	0.898907
0.0912466	0.908753
0.0829474	0.917053
0.0761635	0.923836
0.0708485	0.929151
0.0669458	0.933054
0.064392	0.935608
0.0631199	0.93688
0.0630599	0.93694
0.0641405	0.93586
0.0662873	0.933713
0.069422	0.930578
0.073461	0.926539
0.078314	0.921686
0.0838844	0.916116
0.0900689	0.909931
0.0967593	0.903241
0.103844	0.896156
0.111209	0.888791
0.118743	0.881257
0.126335	0.873665
0.133881	0.866119
0.141281	0.858719
0.14844	0.85156
0.155274	0.844726
0.161703	0.838297
0.167656	0.832344
0.173068	0.826932
0.177882	0.822118
0.182048	0.817952
0.185522	0.814478
0.188266	0.811734
0.190251	0.809749
0.191454	0.808546
0.191857	0.808143
0.191455	0.808545
0.190248	0.809752
0.18825	0.81175
0.185485	0.814515
0.181991	0.818009
0.177823	0.822177
0.173051	0.826949
0.167766	0.832234
0.162075	0.837925
0.156107	0.843893
0.150004	0.849996
0.143924	0.856076
0.138033	0.861967
0.132499	0.867501
0.127484	0.872516
0.123136	0.876864
0.119585	0.880415
0.116931	0.883069
0.669377	0.330623
0.654848	0.345152
0.638803	0.361197
0.621255	0.378745
0.602242	0.397758
0.581829	0.418171
0.560106	0.439894
0.537191	0.462809
0.513221	0.486779
0.488357	0.511643
0.462771	0.537229
0.436651	0.563349
0.410189	0.589811
0.383581	0.616419
0.357023	0.642977
0.33071	0.66929
0.304828	0.695172
0.279559	0.720441
0.255075	0.744925
0.231537	0.768463
0.209095	0.790905
0.187884	0.812116
0.168022	0.831978
0.149611	0.850389
0.13273	0.86727
0.117433	0.882567
0.103753	0.896247
0.0916946	0.908305
0.0812415	0.918758
0.0723544	0.927646
0.064977	0.935023
0.0590404	0.94096
0.0544678	0.945532
0.051179	0.948821
0.0490942	0.950906
0.048136	0.951864
0.0482302	0.95177
0.0493054	0.950695
0.051292	0.948708
0.0541196	0.94588
0.0577164	0.942284
0.0620065	0.937994
0.0669099	0.93309
0.0723422	0.927658
0.0782146	0.921785
0.0844357	0.915564
0.0909119	0.909088
0.0975498	0.90245
0.104257	0.895743
0.110944	0.889056
0.117524	0.882476
0.123916	0.876084
0.130044	0.869956
0.135837	0.864163
0.141231	0.858769
0.146167	0.853833
0.150594	0.849406
0.154464	0.845536
0.157738	0.842262
0.160383	0.839617
0.162371	0.837629
0.163684	0.836316
0.164308	0.835692
0.164238	0.835762
0.163481	0.836519
0.162049	0.837951
0.159969	0.840031
0.157278	0.842722
0.154027	0.845973
0.150281	0.849719
0.146119	0.853881
0.141635	0.858365
0.136938	0.863062
0.132148	0.867852
0.127394	0.872606
0.122812	0.877188
0.118539	0.881461
0.114707	0.885293
0.111438	0.888562
0.108841	0.891159
0.107002	0.892998
0.669169	0.330831
0.653907	0.346093
0.637028	0.362972
0.618539	0.381461
0.598476	0.401524
0.576905	0.423095
0.553923	0.446077
0.529657	0.470343
0.50426	0.49574
0.477914	0.522086
0.450816	0.549184
0.423184	0.576816
0.395243	0.604757
0.367223	0.632777
0.339357	0.660643
0.311872	0.688128
0.284988	0.715012
0.258914	0.741086
0.233842	0.766158
0.209951	0.790049
0.187395	0.812605
0.166307	0.833693
0.146794	0.853206
0.128934	0.871066
0.112775	0.887225
0.0983357	0.901664
0.0856055	0.914394
0.0745466	0.925453
0.0650984	0.934902
0.0571827	0.942817
0.0507095	0.949291
0.0455826	0.954417
0.0417049	0.958295
0.0389828	0.961017
0.0373285	0.962672
0.0366612	0.963339
0.0369073	0.963093
0.0379987	0.962001
0.0398716	0.960128
0.0424636	0.957536
0.0457124	0.954288
0.049554	0.950446
0.0539214	0.946079
0.0587446	0.941255
0.0639502	0.93605
0.0694622	0.930538
0.0752032	0.924797
0.0810948	0.918905
0.0870591	0.912941
0.0930198	0.90698
0.098903	0.901097
0.104638	0.895362
0.110158	0.889842
0.115402	0.884598
0.120311	0.879689
0.124833	0.875167
0.128922	0.871078
0.132535	0.867465
0.135638	0.864362
0.138199	0.861801
0.140196	0.859804
0.141612	0.858388
0.142436	0.857564
0.142666	0.857334
0.142308	0.857692
0.141376	0.858624
0.139895	0.860105
0.137899	0.862101
0.135435	0.864565
0.13256	0.86744
0.129343	0.870657
0.125866	0.874134
0.122219	0.877781
0.118504	0.881496
0.114829	0.885171
0.111304	0.888696
0.108045	0.891955
0.105159	0.894841
0.10275	0.89725
0.10091	0.89909
0.0997167	0.900283
0.669827	0.330173
0.653866	0.346134
0.636183	0.363817
0.616777	0.383223
0.595684	0.404316
0.572969	0.427031
0.548736	0.451264
0.523124	0.476876
0.496306	0.503694
0.468484	0.531516
0.439889	0.560111
0.410769	0.589231
0.38139	0.61861
0.352019	0.647981
0.32293	0.67707
0.294384	0.705616
0.266636	0.733364
0.239919	0.760081
0.214445	0.785555
0.190399	0.809601
0.167934	0.832066
0.147172	0.852828
0.128195	0.871805
0.111049	0.888951
0.0957439	0.904256
0.0822556	0.917744
0.0705287	0.929471
0.0604828	0.939517
0.0520193	0.947981
0.0450279	0.954972
0.0393935	0.960607
0.0350018	0.964998
0.0317446	0.968255
0.029522	0.970478
0.0282444	0.971756
0.0278323	0.972168
0.0282154	0.971785
0.0293305	0.970669
0.0311198	0.96888
0.0335282	0.966472
0.0365015	0.963499
0.0399849	0.960015
0.0439219	0.956078
0.0482535	0.951747
0.0529182	0.947082
0.0578525	0.942148
0.0629912	0.937009
0.0682683	0.931732
0.0736179	0.926382
0.0789747	0.921025
0.0842754	0.915725
0.0894589	0.910541
0.0944671	0.905533
0.0992454	0.900755
0.103743	0.896257
0.107914	0.892086
0.111716	0.888284
0.115113	0.884887
0.118072	0.881928
0.120566	0.879434
0.122576	0.877424
0.124087	0.875913
0.125089	0.874911
0.125582	0.874418
0.125572	0.874428
0.125072	0.874928
0.124106	0.875894
0.122703	0.877297
0.120906	0.879094
0.118764	0.881236
0.116338	0.883662
0.113696	0.886304
0.110916	0.889084
0.108084	0.891916
0.105289	0.894711
0.102626	0.897374
0.100189	0.899811
0.0980702	0.90193
0.096358	0.903642
0.0951317	0.904868
0.0944605	0.905539
0.671378	0.328622
0.654756	0.345244
0.636301	0.363699
0.616007	0.383993
0.593905	0.406095
0.570062	0.429938
0.544588	0.455412
0.517636	0.482364
0.489398	0.510602
0.460106	0.539894
0.430023	0.569977
0.399437	0.600563
0.368654	0.631346
0.337988	0.662012
0.307752	0.692248
0.278249	0.721751
0.249761	0.750239
0.222548	0.777452
0.196832	0.803168
0.172801	0.827199
0.150595	0.849405
0.130312	0.869688
0.112003	0.887997
0.0956744	0.904326
0.0812916	0.918708
0.0687848	0.931215
0.0580556	0.941944
0.0489859	0.951014
0.0414453	0.958555
0.0352995	0.964701
0.0304165	0.969583
0.0266723	0.973328
0.0239536	0.976046
0.02216	0.97784
0.0212038	0.978796
0.0210093	0.978991
0.0215109	0.978489
0.0226508	0.977349
0.0243769	0.975623
0.0266405	0.97336
0.0293942	0.970606
0.0325907	0.967409
0.0361814	0.963819
0.0401162	0.959884
0.0443429	0.955657
0.0488077	0.951192
0.0534552	0.946545
0.0582294	0.941771
0.0630738	0.936926
0.0679328	0.932067
0.0727516	0.927248
0.0774773	0.922523
0.0820594	0.917941
0.08645	0.91355
0.0906046	0.909395
0.0944822	0.905518
0.0980459	0.901954
0.101263	0.898737
0.104105	0.895895
0.106548	0.893452
0.108575	0.891425
0.110172	0.889828
0.111332	0.888668
0.112055	0.887945
0.112345	0.887655
0.112217	0.887783
0.11169	0.88831
0.110791	0.889209
0.109557	0.890443
0.108031	0.891969
0.106265	0.893735
0.104319	0.895681
0.102258	0.897742
0.100155	0.899845
0.0980864	0.901914
0.0961315	0.903868
0.0943709	0.905629
0.0928836	0.907116
0.0917453	0.908255
0.0910257	0.908974
0.090787	0.909213
0.673843	0.326157
0.656602	0.343398
0.637413	0.362587
0.616263	0.383737
0.593177	0.406823
0.568222	0.431778
0.541518	0.458482
0.51323	0.48677
0.483575	0.516425
0.452814	0.547186
0.421249	0.578751
0.389211	0.610789
0.357055	0.642945
0.325141	0.674859
0.293827	0.706173
0.263456	0.736544
0.234341	0.765659
0.206758	0.793242
0.180938	0.819062
0.157057	0.842943
0.135238	0.864762
0.115544	0.884456
0.0979879	0.902012
0.0825288	0.917471
0.0690863	0.930914
0.0575459	0.942454
0.0477705	0.952229
0.0396095	0.96039
0.0329085	0.967092
0.0275165	0.972483
0.0232923	0.976708
0.0201074	0.979893
0.0178486	0.982151
0.0164182	0.983582
0.0157326	0.984267
0.0157211	0.984279
0.0163232	0.983677
0.0174865	0.982513
0.0191641	0.980836
0.0213126	0.978687
0.0238904	0.97611
0.026856	0.973144
0.0301675	0.969832
0.0337815	0.966218
0.0376533	0.962347
0.0417367	0.958263
0.0459842	0.954016
0.0503477	0.949652
0.0547787	0.945221
0.0592291	0.940771
0.0636515	0.936348
0.068	0.932
0.0722305	0.92777
0.0763009	0.923699
0.0801722	0.919828
0.0838083	0.916192
0.0871764	0.912824
0.0902475	0.909753
0.0929965	0.907004
0.0954026	0.904597
0.0974496	0.90255
0.0991263	0.900874
0.100426	0.899574
0.101349	0.898651
0.101901	0.898099
0.102091	0.897909
0.101939	0.898061
0.101469	0.898531
0.100712	0.899288
0.0997057	0.900294
0.0984954	0.901505
0.0971319	0.902868
0.0956721	0.904328
0.0941776	0.905822
0.092714	0.907286
0.0913495	0.908651
0.090153	0.909847
0.0891931	0.910807
0.0885356	0.911464
0.0882424	0.911758
0.0883693	0.911631
0.677239	0.322761
0.659426	0.340574
0.639546	0.360454
0.617575	0.382425
0.593533	0.406467
0.567488	0.432512
0.539565	0.460435
0.509946	0.490054
0.478872	0.521128
0.44664	0.55336
0.413593	0.586407
0.380113	0.619887
0.346604	0.653396
0.313481	0.686519
0.281148	0.718852
0.249986	0.750014
0.220338	0.779662
0.192493	0.807507
0.166678	0.833322
0.143055	0.856945
0.121715	0.878285
0.102682	0.897318
0.0859207	0.914079
0.0713436	0.928656
0.058823	0.941177
0.0482037	0.951796
0.0393144	0.960686
0.0319793	0.968021
0.0260266	0.973973
0.0212955	0.978704
0.0176405	0.982359
0.0149335	0.985067
0.0130641	0.986936
0.0119391	0.988061
0.0114802	0.98852
0.0116218	0.988378
0.0123087	0.987691
0.0134933	0.986507
0.0151333	0.984867
0.0171899	0.98281
0.0196262	0.980374
0.0224055	0.977594
0.0254912	0.974509
0.0288453	0.971155
0.032429	0.967571
0.0362022	0.963798
0.0401239	0.959876
0.0441523	0.955848
0.0482454	0.951755
0.0523614	0.947639
0.0564591	0.943541
0.0604982	0.939502
0.0644401	0.93556
0.068248	0.931752
0.0718875	0.928113
[truncated: 4,562 more rows]

## Sheet: fig2_g_2
Phase_1	Phase_2
0.759608	0.240392
0.750536	0.249464
0.740749	0.259251
0.730473	0.269527
0.719976	0.280024
0.709554	0.290446
0.699516	0.300484
0.690163	0.309837
0.681778	0.318222
0.674611	0.325389
0.668878	0.331122
0.664753	0.335247
0.662373	0.337627
0.661838	0.338162
0.663216	0.336784
0.666542	0.333458
0.671821	0.328179
0.679027	0.320973
0.688104	0.311896
0.698959	0.301041
0.711466	0.288534
0.725458	0.274542
0.740731	0.259269
0.757044	0.242956
0.774125	0.225875
0.791678	0.208322
0.809399	0.190601
0.826983	0.173017
0.844147	0.155853
0.860637	0.139363
0.876244	0.123756
0.89081	0.10919
0.90423	0.0957703
0.916451	0.0835494
0.927465	0.072535
0.937303	0.0626969
0.946024	0.0539764
0.953704	0.0462955
0.960435	0.0395653
0.966308	0.0336922
0.971416	0.0285837
0.975849	0.0241513
0.979687	0.0203132
0.983005	0.0169952
0.985869	0.0141312
0.988337	0.0116632
0.990459	0.00954057
0.99228	0.00771971
0.993837	0.00616311
0.995161	0.00483874
0.996281	0.00371932
0.997218	0.00278168
0.997994	0.00200622
0.998624	0.00137638
0.999122	0.000878266
0.9995	0.000500274
0.999767	0.000232817
0.999932	6.81072e-05
1	0
0.999976	2.3891e-05
0.999863	0.000136675
0.999663	0.000336761
0.999376	0.000624155
0.998999	0.00100061
0.99853	0.00146984
0.997962	0.00203786
0.997287	0.00271338
0.996492	0.00350837
0.995561	0.0044387
0.994475	0.00552503
0.993206	0.00679383
0.991721	0.00827859
0.989979	0.0100213
0.987926	0.0120743
0.985498	0.0145018
0.982618	0.0173819
0.979191	0.0208089
0.975106	0.0248937
0.970235	0.0297646
0.964434	0.0355656
0.957548	0.0424521
0.739511	0.260489
0.728343	0.271657
0.716349	0.283651
0.703775	0.296225
0.690919	0.309081
0.678107	0.321893
0.66568	0.33432
0.653974	0.346026
0.643298	0.356702
0.633931	0.366069
0.626111	0.373889
0.620031	0.379969
0.615849	0.384151
0.613683	0.386317
0.613622	0.386378
0.615726	0.384274
0.620026	0.379974
0.62653	0.37347
0.635215	0.364785
0.646025	0.353975
0.658867	0.341133
0.673606	0.326394
0.690056	0.309944
0.707983	0.292017
0.727102	0.272898
0.747084	0.252916
0.767568	0.232432
0.788177	0.211823
0.808537	0.191463
0.828301	0.171699
0.847165	0.152835
0.864886	0.135114
0.881289	0.118711
0.896269	0.103731
0.909788	0.0902125
0.921861	0.0781391
0.932549	0.067451
0.941942	0.058058
0.950149	0.0498515
0.957286	0.0427144
0.963471	0.0365291
0.968818	0.0311825
0.97343	0.0265698
0.977404	0.0225961
0.980823	0.019177
0.983761	0.0162386
0.986283	0.0137171
0.988443	0.0115572
0.990288	0.00971208
0.991858	0.00814164
0.993188	0.00681195
0.994306	0.00569428
0.995236	0.00476435
0.995998	0.0040017
0.996611	0.0033891
0.997088	0.0029121
0.997441	0.0025587
0.997681	0.00231898
0.997815	0.00218494
0.99785	0.00215036
0.997789	0.00221067
0.997637	0.00236299
0.997394	0.0026062
0.997059	0.00294107
0.996629	0.00337052
0.9961	0.00389996
0.995462	0.00453777
0.994704	0.00529589
0.993809	0.00619067
0.992756	0.00724378
0.991517	0.00848348
0.990054	0.0099461
0.988322	0.0116778
0.986263	0.0137368
0.983805	0.0161953
0.980857	0.0191426
0.977313	0.0226868
0.973043	0.0269568
0.967897	0.0321026
0.961707	0.0382934
0.954289	0.0457115
0.716987	0.283013
0.703426	0.296574
0.688915	0.311085
0.673726	0.326274
0.658187	0.341813
0.642656	0.357344
0.627506	0.372494
0.613102	0.386898
0.59978	0.40022
0.587838	0.412162
0.577528	0.422472
0.569059	0.430941
0.562597	0.437403
0.558274	0.441726
0.556191	0.443809
0.55643	0.44357
0.559049	0.440951
0.564091	0.435909
0.571577	0.428423
0.581506	0.418494
0.593842	0.406158
0.608513	0.391487
0.625392	0.374608
0.644294	0.355706
0.664967	0.335033
0.68709	0.31291
0.710277	0.289723
0.734092	0.265908
0.75807	0.24193
0.781748	0.218252
0.804688	0.195312
0.826515	0.173485
0.846931	0.153069
0.865729	0.134271
0.882796	0.117204
0.8981	0.1019
0.911678	0.0883216
0.923622	0.0763781
0.934053	0.0659467
0.943114	0.0568858
0.950952	0.0490478
0.957712	0.0422879
0.96353	0.0364701
0.96853	0.0314704
0.972822	0.0271783
0.976503	0.023497
0.979657	0.0203425
0.982357	0.0176429
0.984663	0.0153368
0.986628	0.0133721
0.988295	0.0117047
0.989703	0.0102974
0.990881	0.00911867
0.991858	0.00814209
0.992655	0.00734532
0.99329	0.00670958
0.993781	0.00621912
0.994139	0.00586085
0.994376	0.00562397
0.9945	0.00549981
0.994518	0.00548168
0.994435	0.00556482
0.994254	0.00574646
0.993974	0.00602599
0.993595	0.00640517
0.993111	0.0068886
0.992516	0.00748416
0.991796	0.00820378
0.990936	0.00906436
0.989911	0.0100889
0.988692	0.0113081
0.987238	0.0127619
0.985498	0.0145019
0.983406	0.016594
0.980879	0.0191212
0.977813	0.0221866
0.974083	0.0259169
0.969536	0.0304641
0.963994	0.036006
0.957257	0.0427433
0.949109	0.0508913
0.692602	0.307398
0.676423	0.323577
0.659169	0.340831
0.641141	0.358859
0.622696	0.377304
0.604229	0.395771
0.586141	0.413859
0.568823	0.431177
0.552629	0.447371
0.537869	0.462131
0.5248	0.4752
0.51363	0.48637
0.504524	0.495476
0.49761	0.50239
0.492992	0.507008
0.490755	0.509245
0.490973	0.509027
0.493716	0.506284
0.499044	0.500956
0.507009	0.492991
0.517648	0.482352
0.530973	0.469027
0.546955	0.453045
0.565511	0.434489
0.586489	0.413511
0.60965	0.39035
0.634661	0.365339
0.661097	0.338903
0.688451	0.311549
0.716164	0.283836
0.743658	0.256342
0.770382	0.229618
0.795852	0.204148
0.819684	0.180316
0.841608	0.158392
0.861477	0.138523
0.879249	0.120751
0.894974	0.105026
0.908763	0.0912372
0.920769	0.0792307
0.931168	0.068832
0.940139	0.059861
0.947857	0.0521427
0.954485	0.0455146
0.96017	0.0398295
0.965043	0.0349574
0.969215	0.0307849
0.972786	0.0272145
0.975837	0.0241628
0.978441	0.0215593
0.980656	0.0193438
0.982534	0.0174659
0.984117	0.0158828
0.985441	0.0145586
0.986537	0.0134628
0.98743	0.0125698
0.988142	0.011858
0.988691	0.0113094
0.989091	0.0109087
0.989356	0.0106436
0.989496	0.010504
0.989518	0.0104824
0.989426	0.0105736
0.989225	0.0107748
0.988914	0.0110861
0.988489	0.011511
0.987944	0.0120564
0.987266	0.0127344
0.986437	0.0135625
0.985434	0.0145655
0.984223	0.0157772
0.982757	0.0172426
0.980979	0.0190207
0.978812	0.0211876
0.97616	0.0238404
0.972899	0.0271013
0.968879	0.0311212
0.963917	0.0360827
0.9578	0.0421996
0.950288	0.0497125
0.941125	0.0588754
0.66704	0.33296
0.648123	0.351877
0.628015	0.371985
0.607051	0.392949
0.585626	0.414374
0.564165	0.435835
0.5431	0.4569
0.522842	0.477158
0.503757	0.496243
0.486155	0.513845
0.470288	0.529712
0.456349	0.543651
0.444485	0.555515
0.434804	0.565196
0.427391	0.572609
0.422317	0.577683
0.419648	0.580352
0.419455	0.580545
0.421813	0.578187
0.426806	0.573194
0.434526	0.565474
0.445058	0.554942
0.458479	0.541521
0.474834	0.525166
0.49412	0.50588
0.51626	0.48374
0.54108	0.45892
0.56829	0.43171
0.59747	0.40253
0.628083	0.371917
0.659491	0.340509
0.691004	0.308996
0.721934	0.278066
0.751654	0.248346
0.779645	0.220355
0.805528	0.194472
0.829076	0.170924
0.850199	0.149801
0.868927	0.131073
0.885372	0.114628
0.899706	0.100294
0.912129	0.0878713
0.922852	0.0771485
0.93208	0.0679197
0.940008	0.059992
0.946809	0.0531906
0.952639	0.0473607
0.957633	0.0423671
0.961906	0.0380935
0.96556	0.0344404
0.968677	0.0313233
0.97133	0.0286703
0.973579	0.0264209
0.975476	0.0245237
0.977065	0.0229354
0.978381	0.0216193
0.979456	0.0205444
0.980316	0.0196845
0.980983	0.0190175
0.981475	0.0185249
0.981808	0.0181918
0.981994	0.0180059
0.982042	0.0179582
0.981957	0.0180429
0.981742	0.0182575
0.981397	0.0186034
0.980913	0.0190865
0.980281	0.0197185
0.979482	0.020518
0.978488	0.0215121
0.977261	0.0227389
0.97575	0.0242503
0.973885	0.0261154
0.971576	0.0284244
0.968706	0.0312941
0.965128	0.0348724
0.960657	0.0393432
0.955071	0.0449295
0.948108	0.0518918
0.939481	0.0605192
0.928892	0.0711085
0.641021	0.358979
0.619353	0.380647
0.596406	0.403594
0.572554	0.427446
0.548229	0.451771
0.523894	0.476106
0.500006	0.499994
0.476994	0.523006
0.455227	0.544773
0.435011	0.564989
0.416579	0.583421
0.4001	0.5999
0.385688	0.614312
0.373419	0.626581
0.36334	0.63666
0.355488	0.644512
0.349898	0.650102
0.346612	0.653388
0.345689	0.654311
0.347205	0.652795
0.351261	0.648739
0.357974	0.642026
0.36748	0.63252
0.379917	0.620083
0.395414	0.604586
0.414069	0.585931
0.435919	0.564081
0.460911	0.539089
0.488866	0.511134
0.519455	0.480545
0.552189	0.447811
0.586427	0.413573
0.621418	0.378582
0.656356	0.343644
0.69046	0.30954
0.723039	0.276961
0.753548	0.246452
0.781612	0.218388
0.807029	0.192971
0.82975	0.17025
0.849845	0.150155
0.867466	0.132534
0.882817	0.117183
0.896126	0.103874
0.907624	0.0923758
0.917533	0.0824673
0.926056	0.0739435
0.93338	0.0666203
0.939665	0.0603353
0.945053	0.0549473
0.949665	0.0503348
0.953606	0.0463936
0.956965	0.0430349
0.959817	0.040183
0.962226	0.0377739
0.964247	0.035753
0.965926	0.034074
0.967302	0.0326975
0.96841	0.0315903
0.969276	0.0307241
0.969924	0.0300755
0.970375	0.0296254
0.970641	0.0293587
0.970736	0.0292643
0.970664	0.0293357
0.970429	0.0295713
0.970025	0.0299752
0.969442	0.0305584
0.968659	0.0313406
0.967648	0.0323524
0.966362	0.0336378
0.964742	0.0352582
0.962703	0.0372969
0.960136	0.0398642
0.956896	0.043104
0.9528	0.0471998
0.94762	0.0523804
0.941078	0.058922
0.932857	0.0671431
0.922613	0.0773869
0.910013	0.0899867
0.615219	0.384781
0.590887	0.409113
0.565226	0.434774
0.538654	0.461346
0.511648	0.488352
0.484706	0.515294
0.458312	0.541688
0.432906	0.567094
0.408861	0.591139
0.386467	0.613533
0.365934	0.634066
0.347398	0.652602
0.330937	0.669063
0.316581	0.683419
0.304335	0.695665
0.294188	0.705812
0.286129	0.713871
0.280155	0.719845
0.276282	0.723718
0.274547	0.725453
0.275017	0.724983
0.277787	0.722213
0.282985	0.717015
0.290766	0.709234
0.301309	0.698691
0.314805	0.685195
0.331438	0.668562
0.351359	0.648641
0.374659	0.625341
0.40132	0.59868
0.431183	0.568817
0.463914	0.536086
0.498992	0.501008
0.535725	0.464275
0.573294	0.426706
0.61083	0.38917
0.64749	0.35251
0.682539	0.317461
0.715403	0.284597
0.745691	0.254309
0.773194	0.226806
0.79786	0.20214
0.819757	0.180243
0.839039	0.160961
0.855913	0.144087
0.870607	0.129393
0.883358	0.116642
0.894391	0.105609
0.903918	0.0960822
0.912128	0.087872
0.919191	0.0808086
0.925256	0.0747436
0.930452	0.0695478
0.93489	0.0651099
0.938666	0.061334
0.941862	0.058138
0.944548	0.0554516
0.946785	0.0532147
0.948624	0.0513759
0.950108	0.0498918
0.951275	0.0487255
0.952153	0.0478466
0.95277	0.0472303
0.953142	0.0468576
0.953284	0.0467156
0.953202	0.0467977
0.952895	0.0471051
0.952352	0.0476479
0.951553	0.048447
0.950462	0.0495375
0.949028	0.0509721
0.947174	0.0528257
0.944799	0.0552014
0.941762	0.0582376
0.937884	0.0621159
0.932932	0.0670682
0.926618	0.0733822
0.918601	0.0813994
0.908498	0.0915017
0.895924	0.104076
0.880544	0.119456
0.590206	0.409794
0.563369	0.436631
0.535198	0.464802
0.506163	0.493837
0.476783	0.523217
0.447596	0.552404
0.419112	0.580888
0.391779	0.608221
0.365967	0.634033
0.341949	0.658051
0.319906	0.680094
0.299939	0.700061
0.282083	0.717917
0.266325	0.733675
0.252622	0.747378
0.240918	0.759082
0.231151	0.768849
0.223272	0.776728
0.217245	0.782755
0.213056	0.786944
0.210718	0.789282
0.210275	0.789725
0.211805	0.788195
0.215419	0.784581
0.221264	0.778736
0.229521	0.770479
0.240397	0.759603
0.254115	0.745885
0.270897	0.729103
0.290938	0.709062
0.314367	0.685633
0.34121	0.65879
0.371349	0.628651
0.404485	0.595515
0.440128	0.559872
0.47761	0.52239
0.516132	0.483868
0.554831	0.445169
0.592868	0.407132
0.629493	0.370507
0.664105	0.335895
0.696277	0.303723
0.725753	0.274247
0.752431	0.247569
0.776333	0.223667
0.79757	0.20243
0.816315	0.183685
0.832769	0.167231
0.84715	0.15285
0.859674	0.140326
0.870545	0.129455
0.879954	0.120046
0.888074	0.111926
0.895059	0.104941
0.901044	0.0989555
0.90615	0.0938505
0.910478	0.0895222
0.914119	0.0858809
0.917151	0.082849
0.91964	0.0803601
0.921642	0.0783575
0.923206	0.0767938
0.92437	0.0756296
0.925166	0.074834
0.925615	0.0743845
0.925732	0.0742675
0.92552	0.0744796
0.924971	0.0750292
0.92406	0.0759397
0.922748	0.0772524
0.920968	0.0790318
0.918628	0.0813715
0.915598	0.0844021
0.911701	0.0882993
0.906707	0.0932934
0.900324	0.0996763
0.892198	0.107802
0.881925	0.118075
0.869083	0.130917
0.853299	0.146701
0.834343	0.165657
0.566422	0.433578
0.537282	0.462718
0.506849	0.493151
0.475645	0.524355
0.444239	0.555761
0.413206	0.586794
0.383078	0.616922
0.354312	0.645688
0.327267	0.672733
0.302195	0.697805
0.279246	0.720754
0.258482	0.741518
0.239897	0.760103
0.223433	0.776567
0.209006	0.790994
0.196514	0.803486
0.185855	0.814145
0.176934	0.823066
0.169671	0.830329
0.164005	0.835995
0.159901	0.840099
0.157349	0.842651
0.156367	0.843633
0.157007	0.842993
0.159352	0.840648
0.163519	0.836481
0.169661	0.830339
0.177962	0.822038
0.188633	0.811367
0.201902	0.798098
0.217999	0.782001
0.237127	0.762873
0.259435	0.740565
0.28498	0.71502
0.313689	0.686311
0.345329	0.654671
0.379495	0.620505
0.41562	0.58438
0.453011	0.546989
0.490904	0.509096
0.52853	0.47147
0.565181	0.434819
0.600255	0.399745
0.633292	0.366708
0.663973	0.336027
0.692121	0.307879
0.717674	0.282326
0.740665	0.259335
0.761195	0.238805
0.779408	0.220592
0.795475	0.204525
0.809576	0.190424
0.821896	0.178104
0.832608	0.167392
0.841878	0.158122
0.849855	0.150145
0.856677	0.143323
0.862464	0.137536
0.867325	0.132675
0.871353	0.128647
0.874629	0.125371
0.877224	0.122776
0.879193	0.120807
0.880585	0.119415
0.881433	0.118567
0.88176	0.11824
0.881574	0.118426
0.880867	0.119133
0.879614	0.120386
0.877763	0.122237
0.875235	0.124765
0.871911	0.128089
0.86763	0.13237
0.862175	0.137825
0.855265	0.144735
0.84656	0.15344
0.835666	0.164334
0.822173	0.177827
0.805724	0.194276
0.786116	0.213884
0.763414	0.236586
0.544177	0.455823
0.51295	0.48705
0.480509	0.519491
0.447434	0.552566
0.414345	0.585655
0.38185	0.61815
0.350503	0.649497
0.320762	0.679238
0.292972	0.707028
0.267359	0.732641
0.244037	0.755963
0.223029	0.776971
0.204284	0.795716
0.187706	0.812294
0.173168	0.826832
0.160531	0.839469
0.149657	0.850343
0.140415	0.859585
0.132692	0.867308
0.126391	0.873609
0.121438	0.878562
0.117782	0.882218
0.115396	0.884604
0.114281	0.885719
0.11446	0.88554
0.11599	0.88401
0.118951	0.881049
0.123459	0.876541
0.129654	0.870346
0.137706	0.862294
0.147808	0.852192
0.160164	0.839836
0.174979	0.825021
0.192436	0.807564
0.212674	0.787326
0.235757	0.764243
0.261648	0.738352
0.290183	0.709817
0.321065	0.678935
0.353868	0.646132
0.388055	0.611945
0.42302	0.57698
0.458132	0.541868
0.49278	0.50722
0.526415	0.473585
0.558579	0.441421
0.588917	0.411083
0.617184	0.382816
0.643231	0.356769
0.667	0.333
0.688501	0.311499
0.707795	0.292205
0.724982	0.275018
0.740185	0.259815
0.753538	0.246462
0.765179	0.234821
0.775247	0.224753
0.783872	0.216128
0.791174	0.208826
0.797265	0.202735
0.802244	0.197756
0.806195	0.193805
0.809193	0.190807
0.811295	0.188705
0.812547	0.187453
0.812978	0.187022
0.812598	0.187402
0.811398	0.188602
0.809345	0.190655
0.806378	0.193622
0.8024	0.1976
0.797277	0.202723
0.790824	0.209176
0.782809	0.217191
0.772948	0.227052
0.760926	0.239074
0.746433	0.253567
0.729228	0.270772
0.709234	0.290766
0.686644	0.313356
0.661979	0.338021
0.523665	0.476335
0.490556	0.509444
0.456346	0.543654
0.421674	0.578326
0.387208	0.612792
0.353591	0.646409
0.32139	0.67861
0.291063	0.708937
0.262933	0.737067
0.237195	0.762805
0.213924	0.786076
0.193097	0.806903
0.174624	0.825376
0.158366	0.841634
0.144159	0.855841
0.131832	0.868168
0.121214	0.878786
0.112151	0.887849
0.1045	0.8955
0.0981415	0.901858
0.0929751	0.907025
0.0889222	0.911078
0.0859258	0.914074
0.0839506	0.916049
0.0829828	0.917017
0.0830308	0.916969
0.0841252	0.915875
0.0863197	0.91368
0.0896911	0.910309
0.0943394	0.905661
0.100387	0.899613
0.107975	0.892025
0.117262	0.882738
0.12841	0.87159
0.14158	0.85842
0.156915	0.843085
0.17452	0.82548
0.194448	0.805552
0.216677	0.783323
0.241099	0.758901
0.267511	0.732489
0.295617	0.704383
0.32504	0.67496
0.355341	0.644659
0.38605	0.61395
0.41669	0.58331
0.446812	0.553188
0.476008	0.523992
0.503936	0.496064
0.530324	0.469676
0.554972	0.445028
0.577747	0.422253
0.598578	0.401422
0.617443	0.382557
0.634363	0.365637
0.649385	0.350615
0.662578	0.337422
0.674026	0.325974
0.683816	0.316184
0.692035	0.307965
0.69877	0.30123
0.704098	0.295902
0.708087	0.291913
0.710793	0.289207
0.712259	0.287741
0.71251	0.28749
0.711554	0.288446
0.709377	0.290623
0.705942	0.294058
0.701186	0.298814
0.695017	0.304983
0.687314	0.312686
0.67793	0.32207
0.666705	0.333295
0.653481	0.346519
0.638143	0.361857
0.620675	0.379325
0.601223	0.398777
0.580155	0.419845
0.558076	0.441924
0.535777	0.464223
0.504987	0.495013
0.470177	0.529823
0.434405	0.565595
0.398367	0.601633
0.362781	0.637219
0.32832	0.67168
0.295562	0.704438
0.264955	0.735045
0.236797	0.763203
0.211245	0.788755
0.18833	0.81167
0.167985	0.832015
0.150074	0.849926
0.134419	0.865581
0.120822	0.879178
0.109081	0.890919
0.0990023	0.900998
0.0904079	0.909592
0.0831387	0.916861
0.0770569	0.922943
0.0720462	0.927954
0.0680113	0.931989
0.0648772	0.935123
0.0625881	0.937412
0.0611066	0.938893
0.0604135	0.939587
0.0605065	0.939493
0.061401	0.938599
0.0631294	0.936871
0.065741	0.934259
0.0693019	0.930698
0.0738943	0.926106
0.0796143	0.920386
0.0865698	0.91343
0.0948762	0.905124
0.10465	0.89535
0.116001	0.883999
0.129024	0.870976
0.143784	0.856216
0.160312	0.839688
0.178585	0.821415
0.198527	0.801473
0.219999	0.780001
0.242802	0.757198
0.266681	0.733319
0.291338	0.708662
0.316442	0.683558
0.341652	0.658348
0.366626	0.633374
0.391042	0.608958
0.414607	0.585393
0.437069	0.562931
0.458219	0.541781
0.477892	0.522108
0.495969	0.504031
0.512369	0.487631
0.527045	0.472955
0.53998	0.46002
0.551176	0.448824
0.560652	0.439348
0.568436	0.431564
0.574562	0.425438
0.579062	0.420938
0.581966	0.418034
0.583297	0.416703
0.583069	0.416931
0.581284	0.418716
0.577933	0.422067
0.572993	0.427007
0.566432	0.433568
0.558215	0.441785
0.548308	0.451692
0.536696	0.463304
0.523406	0.476594
0.508535	0.491465
0.492284	0.507716
0.474988	0.525012
0.45713	0.54287
0.439318	0.560682
0.422219	0.577781
0.406463	0.593537
0.48818	0.51182
0.451819	0.548181
0.414649	0.585351
0.37743	0.62257
0.340924	0.659076
0.305834	0.694166
0.272742	0.727258
0.242081	0.757919
0.21412	0.78588
0.18897	0.81103
0.166615	0.833385
0.146941	0.853059
0.129767	0.870233
0.114877	0.885123
0.10204	0.89796
0.0910277	0.908972
0.0816264	0.918374
0.0736415	0.926359
0.0669011	0.933099
0.0612568	0.938743
0.0565829	0.943417
0.0527751	0.947225
0.0497488	0.950251
0.0474377	0.952562
0.0457917	0.954208
0.0447765	0.955224
0.0443717	0.955628
0.0445707	0.955429
0.0453795	0.954621
0.0468166	0.953183
0.0489125	0.951088
0.0517086	0.948291
0.0552572	0.944743
0.0596196	0.94038
0.0648643	0.935136
0.071065	0.928935
0.0782968	0.921703
0.0866318	0.913368
0.0961341	0.903866
0.106854	0.893146
0.118822	0.881178
0.132041	0.867959
0.146484	0.853516
0.162088	0.837912
0.17875	0.82125
0.196333	0.803667
0.214662	0.785338
0.233533	0.766467
0.252721	0.747279
0.271986	0.728014
0.291083	0.708917
0.309772	0.690228
0.327826	0.672174
0.345034	0.654966
0.361213	0.638787
0.376203	0.623797
0.389872	0.610128
0.402117	0.597883
0.412856	0.587144
0.422031	0.577969
0.429602	0.570398
0.435543	0.564457
0.43984	0.56016
0.442486	0.557514
0.443482	0.556518
0.44283	0.55717
0.440539	0.559461
0.43662	0.56338
0.431095	0.568905
0.423998	0.576002
0.415386	0.584614
0.40535	0.59465
0.394031	0.605969
0.381636	0.618364
0.368454	0.631546
0.35486	0.64514
0.341312	0.658688
0.328322	0.671678
0.316408	0.683592
0.30603	0.69397
0.297537	0.702463
0.473237	0.526763
0.435438	0.564562
0.396996	0.603004
0.35873	0.64127
0.321451	0.678549
0.285885	0.714115
0.252618	0.747382
0.222061	0.777939
0.194445	0.805555
0.169835	0.830165
0.148165	0.851835
0.129268	0.870732
0.112921	0.887079
0.0988697	0.90113
0.0868531	0.913147
0.076621	0.923379
0.0679425	0.932058
0.0606111	0.939389
0.0544467	0.945553
0.0492949	0.950705
0.0450256	0.954974
0.0415307	0.958469
0.0387216	0.961278
0.0365275	0.963472
0.034893	0.965107
0.0337762	0.966224
0.0331478	0.966852
0.0329895	0.967011
0.033293	0.966707
0.0340596	0.96594
0.0352989	0.964701
0.0370287	0.962971
0.0392738	0.960726
0.0420655	0.957934
0.0454405	0.95456
0.0494394	0.950561
0.0541053	0.945895
0.0594818	0.940518
0.0656102	0.93439
0.0725271	0.927473
0.0802611	0.919739
0.0888293	0.911171
0.0982343	0.901766
0.108461	0.891539
0.119474	0.880526
0.131217	0.868783
0.143607	0.856393
0.156543	0.843457
0.1699	0.8301
0.183535	0.816465
0.19729	0.80271
0.210999	0.789001
0.224488	0.775512
0.237584	0.762416
0.25012	0.74988
0.261937	0.738063
0.272889	0.727111
0.282845	0.717155
0.291692	0.708308
0.299334	0.700666
0.305694	0.694306
0.31071	0.68929
0.314339	0.685661
0.316554	0.683446
0.31734	0.68266
0.3167	0.6833
0.314654	0.685346
0.311239	0.688761
0.306514	0.693486
0.300567	0.699433
0.293516	0.706484
0.285521	0.714479
0.276789	0.723211
0.267576	0.732424
0.258189	0.741811
0.24898	0.75102
0.240324	0.759676
0.232599	0.767401
0.226148	0.773852
0.221253	0.778747
0.218098	0.781902
0.460129	0.539871
0.42097	0.57903
0.381337	0.618663
0.342115	0.657885
0.304158	0.695842
0.268218	0.731782
0.234879	0.765121
0.204526	0.795474
0.177348	0.822652
0.153358	0.846642
0.132435	0.867565
0.114363	0.885637
0.0988734	0.901127
0.0856763	0.914324
0.0744845	0.925515
0.0650281	0.934972
0.0570628	0.942937
0.0503742	0.949626
0.0447774	0.955223
0.0401156	0.959884
0.0362577	0.963742
0.0330952	0.966905
0.0305394	0.969461
0.0285187	0.971481
0.0269762	0.973024
0.0258675	0.974132
0.0251594	0.974841
0.0248281	0.975172
0.024858	0.975142
0.0252413	0.974759
0.0259763	0.974024
0.0270674	0.972933
0.0285238	0.971476
0.0303594	0.969641
0.0325915	0.967408
0.0352404	0.96476
0.0383279	0.961672
0.041877	0.958123
0.04591	0.95409
0.0504472	0.949553
0.0555055	0.944494
0.0610967	0.938903
0.0672258	0.932774
0.0738888	0.926111
0.0810718	0.918928
0.0887491	0.911251
0.0968822	0.903118
0.105419	0.894581
0.114294	0.885706
0.123428	0.876572
0.132729	0.867271
0.142095	0.857905
0.151417	0.848583
0.160576	0.839424
0.169453	0.830547
0.17793	0.82207
0.185888	0.814112
0.193219	0.806781
0.19982	0.80018
0.205601	0.794399
0.210484	0.789516
0.214405	0.785595
0.217316	0.782684
0.219184	0.780816
0.219995	0.780005
0.219754	0.780246
0.218483	0.781517
0.216228	0.783772
0.213059	0.786941
0.20907	0.79093
0.204385	0.795615
0.199159	0.800841
0.193576	0.806424
0.187852	0.812148
0.182226	0.817774
0.176956	0.823044
0.172304	0.827696
0.168524	0.831476
0.165842	0.834158
0.16444	0.83556
0.164448	0.835552
0.448818	0.551182
0.408343	0.591657
0.367564	0.632436
0.327431	0.672569
0.28885	0.71115
0.252593	0.747407
0.219239	0.780761
0.189146	0.810854
0.162453	0.837547
0.139119	0.860881
0.118965	0.881035
0.101724	0.898276
0.0870841	0.912916
0.074722	0.925278
0.0643258	0.935674
0.0556095	0.944391
0.0483189	0.951681
0.0422344	0.957766
0.0371692	0.962831
0.0329669	0.967033
0.0294977	0.970502
0.0266551	0.973345
0.0243524	0.975648
0.0225195	0.977481
0.0211002	0.9789
0.0200505	0.979949
0.0193361	0.980664
0.0189311	0.981069
0.0188167	0.981183
0.0189806	0.981019
0.0194152	0.980585
0.0201176	0.979882
0.0210887	0.978911
0.0223325	0.977668
0.0238554	0.976145
0.0256659	0.974334
0.0277736	0.972226
0.0301889	0.969811
0.0329219	0.967078
0.035982	0.964018
0.0393768	0.960623
0.0431113	0.956889
0.047187	0.952813
0.0516012	0.948399
0.0563458	0.943654
0.0614068	0.938593
0.0667631	0.933237
0.0723866	0.927613
0.078241	0.921759
0.0842822	0.915718
0.0904582	0.909542
0.0967097	0.90329
0.102971	0.897029
0.109169	0.890831
0.115229	0.884771
0.121073	0.878927
0.126622	0.873378
0.131798	0.868202
0.136527	0.863473
0.140742	0.859258
0.144383	0.855617
0.147397	0.852603
0.149747	0.850253
0.151405	0.848595
0.152359	0.847641
0.152612	0.847388
0.152184	0.847816
0.151113	0.848887
0.149457	0.850543
0.147293	0.852707
0.144719	0.855281
0.141853	0.858147
0.138834	0.861166
0.135816	0.864184
0.13297	0.86703
0.130472	0.869528
0.128504	0.871496
0.127238	0.872762
0.126835	0.873165
0.12743	0.87257
0.12913	0.87087
0.439267	0.560733
0.397489	0.602511
0.355573	0.644427
0.31454	0.68546
0.275349	0.724651
0.238794	0.761206
0.205447	0.794553
0.175633	0.824367
0.149439	0.850561
0.126766	0.873234
0.107374	0.892626
0.090945	0.909055
0.0771242	0.922876
0.0655568	0.934443
0.0559094	0.944091
0.0478822	0.952118
0.0412143	0.958786
0.0356831	0.964317
0.0311023	0.968898
0.0273176	0.972682
0.0242024	0.975798
0.0216535	0.978347
0.0195873	0.980413
0.0179366	0.982063
0.0166476	0.983352
0.0156774	0.984323
0.0149926	0.985007
0.014567	0.985433
0.014381	0.985619
0.0144201	0.98558
0.014674	0.985326
0.0151361	0.984864
0.0158027	0.984197
0.0166726	0.983327
0.0177464	0.982254
0.019026	0.980974
0.0205142	0.979486
0.0222144	0.977786
0.02413	0.97587
0.0262639	0.973736
0.0286181	0.971382
0.0311933	0.968807
0.0339884	0.966012
0.0369999	0.963
0.0402218	0.959778
0.0436448	0.956355
0.047256	0.952744
0.0510387	0.948961
0.054972	0.945028
0.0590305	0.940969
0.0631844	0.936816
0.0673995	0.932601
0.0716372	0.928363
0.0758554	0.924145
0.0800085	0.919991
0.0840488	0.915951
0.087927	0.912073
0.0915938	0.908406
0.0950011	0.904999
0.0981033	0.901897
0.100859	0.899141
0.103233	0.896767
0.105197	0.894803
0.106731	0.893269
0.107824	0.892176
0.108479	0.891521
0.10871	0.89129
0.108543	0.891457
0.108018	0.891982
0.107192	0.892808
0.106133	0.893867
0.104925	0.895075
0.103664	0.896336
0.10246	0.89754
0.101429	0.898571
0.100697	0.899303
0.10039	0.89961
0.100635	0.899365
0.101552	0.898448
0.103249	0.896751
0.105818	0.894182
0.431449	0.568551
0.388351	0.611649
0.345274	0.654726
0.303319	0.696681
0.263498	0.736502
0.226633	0.773367
0.193287	0.806713
0.163744	0.836256
0.138041	0.861959
0.116011	0.883989
0.097355	0.902645
0.081702	0.918298
0.068656	0.931344
0.0578324	0.942168
0.0488784	0.951122
0.0414835	0.958517
0.0353816	0.964618
0.0303498	0.96965
0.0262035	0.973796
0.0227921	0.977208
0.0199929	0.980007
0.017707	0.982293
0.0158548	0.984145
0.0143724	0.985628
0.0132089	0.986791
0.0123237	0.987676
0.0116848	0.988315
0.0112668	0.988733
0.0110503	0.98895
0.0110201	0.98898
0.0111649	0.988835
0.0114764	0.988524
0.0119488	0.988051
0.0125779	0.987422
0.0133613	0.986639
0.0142975	0.985702
0.0153858	0.984614
0.0166258	0.983374
0.0180174	0.981983
0.01956	0.98044
0.0212529	0.978747
0.0230944	0.976906
0.0250822	0.974918
0.0272125	0.972788
0.0294803	0.97052
0.031879	0.968121
0.0344001	0.9656
0.0370333	0.962967
0.0397659	0.960234
0.0425831	0.957417
0.0454676	0.954532
0.0483996	0.9516
0.0513571	0.948643
0.0543156	0.945684
0.0572486	0.942751
0.0601279	0.939872
0.062924	0.937076
0.0656069	0.934393
0.0681467	0.931853
0.0705147	0.929485
0.0726843	0.927316
0.0746318	0.925368
0.076338	0.923662
0.0777891	0.922211
0.0789777	0.921022
0.0799038	0.920096
0.080576	0.919424
0.0810117	0.918988
0.0812384	0.918762
0.0812936	0.918706
0.0812248	0.918775
0.08109	0.91891
0.0809568	0.919043
0.0809014	0.919099
0.0810078	0.918992
0.0813662	0.918634
0.0820706	0.917929
0.0832166	0.916783
0.0848982	0.915102
0.087205	0.912795
0.0902175	0.909783
0.425351	0.574649
0.380891	0.619109
0.336601	0.663399
0.293669	0.706331
0.253172	0.746828
0.215956	0.784044
0.182577	0.817423
0.153279	0.846721
0.128037	0.871963
0.106618	0.893382
0.08866	0.91134
0.0737378	0.926262
0.0614151	0.938585
0.0512795	0.94872
0.0429611	0.957039
0.0361405	0.96386
0.0305486	0.969451
0.0259634	0.974037
0.0222036	0.977796
0.0191226	0.980877
0.0166026	0.983397
0.0145493	0.985451
0.0128874	0.987113
0.0115566	0.988443
0.0105092	0.989491
0.00970706	0.990293
0.00911993	0.99088
0.00872393	0.991276
0.00850018	0.9915
0.00843391	0.991566
0.00851356	0.991486
0.0087302	0.99127
0.00907693	0.990923
0.00954847	0.990452
0.0101408	0.989859
0.0108507	0.989149
0.0116756	0.988324
0.0126134	0.987387
0.0136622	0.986338
0.0148199	0.98518
0.0160843	0.983916
0.017453	0.982547
0.0189231	0.981077
0.0204911	0.979509
0.0221529	0.977847
0.0239038	0.976096
0.0257379	0.974262
0.0276487	0.972351
0.0296285	0.970372
0.0316685	0.968332
0.0337587	0.966241
0.035888	0.964112
0.0380436	0.961956
0.0402119	0.959788
0.0423775	0.957622
0.0445243	0.955476
0.0466351	0.953365
0.048692	0.951308
0.050677	0.949323
0.0525726	0.947427
0.0543619	0.945638
0.0560299	0.94397
0.0575639	0.942436
0.0589545	0.941045
0.0601965	0.939804
0.0612893	0.938711
0.0622381	0.937762
0.0630545	0.936946
0.0637568	0.936243
0.0643706	0.935629
0.0649291	0.935071
0.0654732	0.934527
0.0660511	0.933949
0.0667183	0.933282
0.0675368	0.932463
0.068574	0.931426
0.0699021	0.930098
0.0715959	0.928404
0.0737315	0.926269
0.0763832	0.923617
0.0796218	0.920378
0.420978	0.579022
0.37509	0.62491
0.329508	0.670492
0.285517	0.714483
0.244267	0.755733
0.206636	0.793364
0.173171	0.826829
0.144072	0.855928
0.119249	0.880751
0.0983983	0.901602
0.0810913	0.918909
0.0668489	0.933151
0.0551948	0.944805
0.0456903	0.95431
0.0379501	0.96205
0.0316476	0.968352
0.0265125	0.973488
0.0223245	0.977675
0.0189064	0.981094
0.0161165	0.983884
0.0138418	0.986158
0.0119929	0.988007
0.0104987	0.989501
0.00930275	0.990697
0.00836033	0.99164
0.00763594	0.992364
0.00710134	0.992899
0.00673412	0.993266
0.00651647	0.993484
0.00643421	0.993566
0.0064761	0.993524
0.00663317	0.993367
0.00689823	0.993102
0.00726553	0.992734
0.00773034	0.99227
0.00828876	0.991711
0.00893743	0.991063
0.00967339	0.990327
0.0104939	0.989506
0.0113964	0.988604
0.0123781	0.987622
0.0134365	0.986564
0.0145687	0.985431
0.0157716	0.984228
0.0170421	0.982958
0.0183765	0.981623
0.0197711	0.980229
0.0212217	0.978778
0.0227236	0.977276
0.0242717	0.975728
0.0258604	0.97414
0.0274836	0.972516
0.0291342	0.970866
0.0308046	0.969195
0.0324865	0.967513
0.0341708	0.965829
0.0358477	0.964152
0.0375069	0.962493
0.0391379	0.960862
0.0407301	0.95927
0.0422732	0.957727
0.0437578	0.956242
0.0451759	0.954824
0.0465212	0.953479
0.0477904	0.95221
0.0489829	0.951017
0.0501024	0.949898
0.0511567	0.948843
0.0521586	0.947841
0.0531263	0.946874
0.0540838	0.945916
0.0550609	0.944939
0.0560934	0.943907
0.057223	0.942777
0.058497	0.941503
0.059968	0.940032
0.0616926	0.938307
0.0637314	0.936269
0.0661467	0.933853
0.0690014	0.930999
0.072357	0.927643
0.418356	0.581644
0.370953	0.629047
0.323973	0.676027
0.278815	0.721185
0.236709	0.763291
0.198577	0.801423
0.164953	0.835047
0.135993	0.864007
0.111535	0.888465
0.0912002	0.9088
0.0744918	0.925508
0.0608747	0.939125
0.0498333	0.950167
0.0409034	0.959097
0.033686	0.966314
0.0278488	0.972151
0.0231209	0.976879
0.0192849	0.980715
0.0161681	0.983832
0.0136337	0.986366
0.0115739	0.988426
0.00990396	0.990096
0.00855687	0.991443
0.00747992	0.99252
0.0066314	0.993369
0.00597825	0.994022
0.00549425	0.994506
0.00515851	0.994841
0.00495437	0.995046
0.00486848	0.995132
0.0048901	0.99511
0.00501055	0.994989
0.00522276	0.994777
0.0055209	0.994479
0.00590009	0.9941
0.00635618	0.993644
0.00688554	0.993114
0.00748495	0.992515
0.00815146	0.991849
0.00888228	0.991118
0.00967477	0.990325
0.0105264	0.989474
0.0114345	0.988566
0.0123967	0.987603
0.0134103	0.98659
0.014473	0.985527
0.0155822	0.984418
0.0167352	0.983265
0.0179294	0.982071
0.019162	0.980838
0.02043	0.97957
0.0217302	0.97827
0.023059	0.976941
0.0244127	0.975587
0.0257868	0.974213
0.0271765	0.972823
0.0285768	0.971423
0.0299818	0.970018
0.0313857	0.968614
0.0327823	0.967218
0.0341657	0.965834
0.0355301	0.96447
0.0368707	0.963129
0.0381837	0.961816
0.0394672	0.960533
0.0407212	0.959279
0.0419485	0.958052
0.0431549	0.956845
0.0443501	0.95565
0.0455476	0.954452
0.0467656	0.953234
0.0480268	0.951973
0.0493588	0.950641
0.0507942	0.949206
0.0523702	0.94763
0.054129	0.945871
0.0561166	0.943883
0.0583826	0.941617
0.0609792	0.939021
0.0639601	0.93604
0.0673784	0.932622
0.417534	0.582466
0.368511	0.631489
0.320003	0.679997
0.27354	0.72646
0.230452	0.769548
0.191706	0.808294
0.157833	0.842167
0.128936	0.871064
0.10478	0.89522
0.084903	0.915097
0.0687365	0.931263
0.0556885	0.944312
0.0452037	0.954796
0.0367935	0.963206
0.0300462	0.969954
0.0246246	0.975375
0.0202584	0.979742
0.0167334	0.983267
0.0138815	0.986119
0.011571	0.988429
0.00969909	0.990301
0.00818545	0.991815
0.00696719	0.993033
0.00599493	0.994005
0.00522983	0.99477
0.00464119	0.995359
0.00420464	0.995795
0.00390082	0.996099
0.00371419	0.996286
0.00363229	0.996368
0.00364501	0.996355
0.00374413	0.996256
0.00392285	0.996077
0.00417551	0.995824
0.00449732	0.995503
0.00488418	0.995116
0.00533248	0.994668
0.005839	0.994161
0.00640083	0.993599
0.0070153	0.992985
0.00767992	0.99232
0.00839236	0.991608
0.00915045	0.99085
0.00995215	0.990048
0.0107956	0.989204
0.0116789	0.988321
0.0126006	0.987399
0.0135591	0.986441
0.0145531	0.985447
0.015581	0.984419
0.0166418	0.983358
0.0177338	0.982266
0.0188559	0.981144
0.0200061	0.979994
0.0211829	0.978817
0.0223839	0.977616
0.0236067	0.976393
0.0248487	0.975151
0.0261067	0.973893
0.0273775	0.972622
0.0286579	0.971342
0.0299448	0.970055
0.0312355	0.968764
0.0325281	0.967472
0.0338218	0.966178
0.0351171	0.964883
0.0364168	0.963583
0.0377257	0.962274
0.0390515	0.960949
0.0404049	0.959595
0.0418005	0.9582
0.0432562	0.956744
0.0447942	0.955206
0.0464407	0.953559
0.0482263	0.951774
0.0501854	0.949815
0.0523561	0.947644
0.0547802	0.94522
0.0575019	0.942498
0.060567	0.939433
0.0640223	0.935978
0.418586	0.581414
0.36782	0.63218
0.317631	0.682369
0.2697	0.7303
0.225473	0.774527
0.18598	0.81402
0.151747	0.848253
0.122825	0.877175
0.0988952	0.901105
0.0794116	0.920588
0.0637267	0.936273
0.0511899	0.94881
0.0412061	0.958794
0.0332625	0.966738
0.0269352	0.973065
0.0218832	0.978117
0.0178369	0.982163
0.0145858	0.985414
0.0119662	0.988034
0.00985147	0.990149
0.00814354	0.991856
0.00676633	0.993234
0.00566066	0.994339
0.00478033	0.99522
0.00408912	0.995911
0.00355847	0.996442
0.00316579	0.996834
0.00289309	0.997107
0.00272597	0.997274
0.00265281	0.997347
0.00266417	0.997336
0.00275232	0.997248
0.00291087	0.997089
0.00313443	0.996866
0.00341843	0.996582
0.00375895	0.996241
0.00415253	0.995847
0.00459612	0.995404
0.00508697	0.994913
0.00562262	0.994377
0.00620081	0.993799
0.00681952	0.99318
0.00747692	0.992523
0.00817141	0.991829
0.00890158	0.991098
0.00966626	0.990334
0.0104645	0.989536
0.0112954	0.988705
0.0121586	0.987841
0.0130535	0.986946
0.01398	0.98602
0.0149378	0.985062
0.0159267	0.984073
0.0169465	0.983054
0.0179968	0.982003
0.0190772	0.980923
0.020187	0.979813
0.0213252	0.978675
0.0224906	0.977509
0.0236821	0.976318
0.0248981	0.975102
0.0261373	0.973863
0.0273987	0.972601
0.0286816	0.971318
0.0299863	0.970014
0.0313139	0.968686
0.0326671	0.967333
0.0340504	0.96595
0.0354704	0.96453
0.0369362	0.963064
0.0384597	0.96154
0.0400559	0.959944
0.0417432	0.958257
0.0435434	0.956457
0.0454821	0.954518
0.0475882	0.952412
0.049894	0.950106
0.052435	0.947565
0.0552491	0.944751
0.0583762	0.941624
0.061857	0.938143
0.42161	0.57839
0.368967	0.631033
0.316922	0.683078
0.267329	0.732671
0.221779	0.778221
0.181378	0.818622
0.146653	0.853347
0.117601	0.882399
0.0938148	0.906185
0.0746523	0.925348
0.0593849	0.940615
0.0473003	0.9527
0.037762	0.962238
0.0302334	0.969767
0.0242788	0.975721
0.0195535	0.980447
0.0157888	0.984211
0.0127778	0.987222
0.0103613	0.989639
0.00841727	0.991583
0.00685217	0.993148
0.00559381	0.994406
0.00458643	0.995414
0.0037867	0.996213
0.00316078	0.996839
0.00268208	0.997318
0.00232961	0.99767
0.00208665	0.997913
0.00193982	0.99806
0.00187835	0.998122
0.00189342	0.998107
0.00197784	0.998022
0.0021256	0.997874
0.00233167	0.997668
0.00259176	0.997408
0.00290216	0.997098
0.00325967	0.99674
0.00366143	0.996339
0.00410493	0.995895
0.00458793	0.995412
0.00510845	0.994892
0.00566475	0.994335
0.00625534	0.993745
0.00687895	0.993121
0.00753458	0.992465
0.00822149	0.991779
0.00893917	0.991061
0.00968739	0.990313
0.0104661	0.989534
0.0112756	0.988724
0.0121162	0.987884
0.0129885	0.987012
0.013893	0.986107
0.0148305	0.98517
0.0158015	0.984199
0.0168066	0.983193
0.0178462	0.982154
0.0189205	0.981079
0.0200297	0.97997
0.0211737	0.978826
0.0223524	0.977648
0.0235658	0.976434
0.0248138	0.975186
0.0260968	0.973903
0.0274159	0.972584
0.0287728	0.971227
0.0301704	0.96983
0.031613	0.968387
0.0331065	0.966893
0.034659	0.965341
0.0362809	0.963719
0.0379849	0.962015
0.0397869	0.960213
0.0417056	0.958294
0.0437627	0.956237
0.045983	0.954017
0.0483944	0.951606
0.0510275	0.948972
0.0539153	0.946085
0.0570925	0.942907
0.0605951	0.939405
0.426729	0.573271
0.372068	0.627932
0.31797	0.68203
0.266495	0.733505
0.219405	0.780595
0.177905	0.822095
0.142534	0.857466
0.113231	0.886769
0.0894902	0.91051
0.0705696	0.92943
0.0556514	0.944349
0.0439579	0.956042
0.03481	0.96519
0.0276461	0.972354
0.022019	0.977981
0.01758	0.98242
0.0140616	0.985938
0.0112599	0.98874
0.00902012	0.99098
0.00722449	0.992776
0.00578341	0.994217
0.00462834	0.995372
0.00370658	0.996293
0.0029774	0.997023
0.00240909	0.997591
0.00197682	0.998023
0.00166102	0.998339
0.00144613	0.998554
0.00131972	0.99868
0.00127174	0.998728
0.00129402	0.998706
0.00137983	0.99862
0.0015236	0.998476
0.00172062	0.998279
0.00196691	0.998033
0.00225902	0.997741
0.00259399	0.997406
0.0029692	0.997031
0.00338237	0.996618
0.00383151	0.996168
0.00431488	0.995685
0.00483101	0.995169
0.00537869	0.994621
0.00595694	0.994043
0.00656509	0.993435
0.0072027	0.992797
0.00786963	0.99213
0.008566	0.991434
0.00929218	0.990708
0.0100488	0.989951
0.0108367	0.989163
0.0116568	0.988343
0.0125103	0.98749
0.0133984	0.986602
0.0143223	0.985678
[truncated: 4,562 more rows]

## Sheet: fig2_g_3
Phase_1	Phase_2
0.853418	0.146582
0.851185	0.148815
0.848777	0.151223
0.846248	0.153752
0.843666	0.156334
0.841113	0.158887
0.838684	0.161316
0.836488	0.163512
0.834643	0.165357
0.833274	0.166726
0.832508	0.167492
0.832468	0.167532
0.833265	0.166735
0.834992	0.165008
0.837716	0.162284
0.841473	0.158527
0.846261	0.153739
0.852036	0.147964
0.858716	0.141284
0.866182	0.133818
0.874284	0.125716
0.88285	0.11715
0.891696	0.108304
0.90064	0.0993597
0.909509	0.0904906
0.918151	0.0818492
0.926437	0.0735627
0.934271	0.0657294
0.941582	0.0584181
0.94833	0.0516699
0.954498	0.0455018
0.960089	0.0399107
0.965122	0.0348783
0.969625	0.0303754
0.973634	0.0263661
0.97719	0.0228103
0.980333	0.0196669
0.983105	0.0168954
0.985543	0.0144569
0.987685	0.0123153
0.989563	0.0104374
0.991206	0.0087935
0.992643	0.0073568
0.993896	0.00610373
0.994986	0.00501357
0.995932	0.00406821
0.996748	0.00325197
0.997449	0.00255126
0.998046	0.00195444
0.998548	0.00145154
0.998966	0.00103406
0.999305	0.000694881
0.999572	0.000428031
0.999771	0.000228615
0.999907	9.27001e-05
0.999983	1.72359e-05
1	0
0.99996	3.956e-05
0.999865	0.000135258
0.999713	0.000287216
0.999504	0.000496367
0.999235	0.000764512
0.998906	0.00109441
0.99851	0.00148988
0.998044	0.00195601
0.997501	0.0024993
0.996872	0.00312802
0.996148	0.00385248
0.995315	0.00468547
0.994357	0.00564285
0.993256	0.00674412
0.991987	0.00801329
0.99052	0.00947978
0.98882	0.0111796
0.986843	0.0131566
0.984536	0.015464
0.981834	0.0181659
0.978661	0.0213391
0.974926	0.025074
0.970524	0.0294758
0.965336	0.0346645
0.852753	0.147247
0.849175	0.150825
0.845235	0.154765
0.840979	0.159021
0.836473	0.163527
0.831801	0.168199
0.827069	0.172931
0.822406	0.177594
0.817961	0.182039
0.8139	0.1861
0.810404	0.189596
0.807657	0.192343
0.805842	0.194158
0.80513	0.19487
0.805669	0.194331
0.807574	0.192426
0.810915	0.189085
0.815713	0.184287
0.821929	0.178071
0.82947	0.17053
0.838181	0.161819
0.847864	0.152136
0.858281	0.141719
0.869173	0.130827
0.880277	0.119723
0.891342	0.108658
0.902145	0.097855
0.912498	0.0875019
0.922258	0.0777419
0.931326	0.0686744
0.939643	0.060357
0.947189	0.0528109
0.953972	0.0460282
0.960021	0.0399791
0.965381	0.0346187
0.970107	0.0298931
0.974256	0.0257442
0.977887	0.0221135
0.981056	0.018944
0.983817	0.0161826
0.98622	0.0137805
0.988306	0.0116937
0.990117	0.00988324
0.991685	0.00831478
0.993042	0.00695843
0.994212	0.00578828
0.995218	0.00478203
0.996079	0.00392054
0.996813	0.0031875
0.997431	0.00256901
0.997947	0.00205332
0.998369	0.00163053
0.998708	0.00129238
0.998968	0.00103201
0.999156	0.000843855
0.999277	0.000723465
0.999333	0.000667425
0.999327	0.000673285
0.99926	0.00073951
0.999135	0.00086547
0.998949	0.00105145
0.998701	0.0012987
0.99839	0.00160954
0.998013	0.00198743
0.997563	0.00243722
0.997035	0.00296533
0.99642	0.00358007
0.995708	0.00429206
0.994885	0.00511469
0.993935	0.00606477
0.992837	0.0071633
0.991564	0.00843646
0.990083	0.00991676
0.988356	0.0116445
0.986331	0.0136694
0.983948	0.0160524
0.981132	0.0188682
0.977793	0.0222066
0.973825	0.026175
0.969101	0.0308993
0.963476	0.0365237
0.851283	0.148717
0.846093	0.153907
0.840285	0.159715
0.833886	0.166114
0.826945	0.173055
0.81954	0.18046
0.811781	0.188219
0.803811	0.196189
0.795807	0.204193
0.78798	0.21202
0.780567	0.219433
0.773826	0.226174
0.768029	0.231971
0.763443	0.236557
0.760325	0.239675
0.758903	0.241097
0.759362	0.240638
0.761834	0.238166
0.766382	0.233618
0.772993	0.227007
0.78157	0.21843
0.791935	0.208065
0.803832	0.196168
0.816943	0.183057
0.830904	0.169096
0.845333	0.154667
0.859853	0.140147
0.874118	0.125882
0.887836	0.112164
0.900776	0.099224
0.912777	0.0872233
0.923743	0.0762575
0.933636	0.0663643
0.942466	0.0575343
0.950277	0.0497235
0.957136	0.042864
0.963125	0.0368747
0.968331	0.0316685
0.972842	0.0271584
0.976739	0.0232611
0.980101	0.0198994
0.982996	0.0170038
0.985488	0.0145121
0.98763	0.0123702
0.989469	0.010531
0.991046	0.00895399
0.992395	0.00760456
0.993547	0.00645324
0.994525	0.00547506
0.995351	0.00464892
0.996043	0.00395707
0.996615	0.00338459
0.997081	0.00291904
0.99745	0.0025501
0.997731	0.00226925
0.99793	0.00206959
0.998054	0.00194563
0.998107	0.00189316
0.998091	0.00190916
0.998008	0.00199174
0.99786	0.0021401
0.997645	0.0023546
0.997363	0.00263681
0.99701	0.00298964
0.996582	0.00341754
0.996073	0.00392673
0.995474	0.0045256
0.994775	0.00522511
0.993961	0.00603943
0.993013	0.00698664
0.99191	0.00808976
0.990622	0.00937786
0.989112	0.0108876
0.987335	0.0126652
0.985232	0.0147681
0.982732	0.0172682
0.979746	0.020254
0.976166	0.0238339
0.971862	0.0281384
0.966678	0.0333216
0.960439	0.0395607
0.848931	0.151069
0.841817	0.158183
0.833739	0.166261
0.824688	0.175312
0.814687	0.185313
0.803792	0.196208
0.792105	0.207895
0.779779	0.220221
0.767017	0.232983
0.754075	0.245925
0.741256	0.258744
0.728902	0.271098
0.717381	0.282619
0.707072	0.292928
0.698353	0.301647
0.69158	0.30842
0.687076	0.312924
0.685112	0.314888
0.685897	0.314103
0.689562	0.310438
0.696149	0.303851
0.705599	0.294401
0.717744	0.282256
0.732305	0.267695
0.7489	0.2511
0.767058	0.232942
0.786248	0.213752
0.805917	0.194083
0.825527	0.174473
0.844595	0.155405
0.862722	0.137278
0.879612	0.120388
0.895073	0.104927
0.909009	0.090991
0.921409	0.0785908
0.932324	0.0676759
0.941848	0.0581522
0.9501	0.0498998
0.957213	0.0427869
0.96332	0.0366805
0.968547	0.031453
0.973013	0.0269866
0.976825	0.0231754
0.980074	0.0199263
0.982842	0.0171581
0.985199	0.0148014
0.987203	0.0127969
0.988905	0.0110946
0.990348	0.00965209
0.991566	0.00843411
0.992589	0.00741097
0.993442	0.00655793
0.994146	0.00585438
0.994717	0.00528323
0.99517	0.00483034
0.995516	0.00448413
0.995765	0.0042352
0.995924	0.00407607
0.995999	0.00400096
0.995994	0.00400566
0.995913	0.00408745
0.995755	0.0042451
0.995521	0.00447885
0.995209	0.00479062
0.994816	0.00518412
0.994335	0.00566519
0.993758	0.00624218
0.993073	0.00692651
0.992267	0.00773335
0.991317	0.00868257
0.9902	0.00979994
0.988881	0.0111187
0.987319	0.0126812
0.985458	0.0145419
0.98323	0.0167696
0.980549	0.0194513
0.977304	0.0226957
0.973363	0.0266374
0.96856	0.0314398
0.962703	0.0372971
0.955568	0.0444323
0.845626	0.154374
0.836225	0.163775
0.825405	0.174595
0.813106	0.186894
0.799302	0.200698
0.78402	0.21598
0.767348	0.232652
0.74945	0.25055
0.730566	0.269434
0.711017	0.288983
0.691193	0.308807
0.671541	0.328459
0.652544	0.347456
0.634699	0.365301
0.618498	0.381502
0.604404	0.395596
0.592843	0.407157
0.584189	0.415811
0.578763	0.421237
0.57682	0.42318
0.578552	0.421448
0.584076	0.415924
0.593418	0.406582
0.606504	0.393496
0.623137	0.376863
0.642984	0.357016
0.665573	0.334427
0.690297	0.309703
0.716453	0.283547
0.743277	0.256723
0.770014	0.229986
0.795971	0.204029
0.820572	0.179428
0.843389	0.156611
0.864151	0.135849
0.882731	0.117269
0.89913	0.10087
0.913438	0.0865622
0.925807	0.0741933
0.936423	0.0635769
0.945487	0.0545133
0.953195	0.0468053
0.959732	0.0402675
0.965268	0.0347317
0.969951	0.0300491
0.97391	0.0260905
0.977255	0.0227454
0.98008	0.0199201
0.982464	0.0175358
0.984473	0.0155266
0.986162	0.0138375
0.987577	0.012423
0.988755	0.0112451
0.989728	0.0102725
0.990521	0.00947929
0.991156	0.00884425
0.99165	0.0083499
0.992018	0.00798209
0.992271	0.00772949
0.992417	0.00758331
0.992463	0.007537
0.992414	0.00758616
0.992271	0.00772853
0.992036	0.007964
0.991705	0.00829484
0.991274	0.00872601
0.990734	0.00926558
0.990075	0.00992544
0.989278	0.0107221
0.988322	0.0116781
0.987177	0.012823
0.985804	0.0141963
0.984151	0.0158489
0.982153	0.0178473
0.979723	0.0202773
0.976752	0.0232483
0.9731	0.0268995
0.968596	0.0314044
0.963025	0.0369753
0.956135	0.0438646
0.94764	0.0523595
0.841307	0.158693
0.829209	0.170791
0.815112	0.184888
0.798881	0.201119
0.780436	0.219564
0.759769	0.240231
0.736971	0.263029
0.712246	0.287754
0.68592	0.31408
0.658438	0.341562
0.630341	0.369659
0.602238	0.397762
0.574767	0.425233
0.548555	0.451445
0.524185	0.475815
0.502175	0.497825
0.482961	0.517039
0.466902	0.533098
0.454287	0.545713
0.445349	0.554651
0.44028	0.55972
0.439243	0.560757
0.442375	0.557625
0.449787	0.550213
0.461549	0.538451
0.477669	0.522331
0.498054	0.501946
0.522477	0.477523
0.55054	0.44946
0.581658	0.418342
0.61506	0.38494
0.649837	0.350163
0.685003	0.314997
0.71959	0.28041
0.752735	0.247265
0.783746	0.216254
0.812143	0.187857
0.837662	0.162338
0.86023	0.13977
0.879922	0.120078
0.896923	0.103077
0.911477	0.0885228
0.923858	0.0761417
0.934343	0.0656569
0.943194	0.0568056
0.950652	0.0493483
0.956927	0.0430729
0.962205	0.0377954
0.966641	0.0333589
0.970369	0.0296308
0.9735	0.0265004
0.976125	0.0238751
0.978322	0.0216784
0.980153	0.019847
0.981671	0.0183287
0.98292	0.0170803
0.983934	0.0160665
0.984742	0.0152584
0.985367	0.0146325
0.98583	0.01417
0.986144	0.0138559
0.986321	0.0136793
0.986368	0.0136322
0.98629	0.0137104
0.986087	0.0139129
0.985758	0.0142423
0.985294	0.014706
0.984684	0.015316
0.983909	0.0160906
0.982944	0.017056
0.981752	0.0182483
0.980284	0.0197159
0.978476	0.0215236
0.976243	0.023757
0.973472	0.0265283
0.970017	0.0299832
0.965692	0.034308
0.960263	0.0397373
0.953442	0.0465582
0.944892	0.0551082
0.934238	0.0657618
0.835934	0.164066
0.820689	0.179311
0.802722	0.197278
0.781818	0.218182
0.75784	0.24216
0.730776	0.269224
0.700771	0.299229
0.668158	0.331842
0.633457	0.366543
0.597357	0.402643
0.560665	0.439335
0.524237	0.475763
0.488911	0.511089
0.455437	0.544563
0.424439	0.575561
0.396385	0.603615
0.371602	0.628398
0.350284	0.649716
0.332534	0.667466
0.318387	0.681613
0.30785	0.69215
0.300928	0.699072
0.297643	0.702357
0.298053	0.701947
0.302254	0.697746
0.310383	0.689617
0.322604	0.677396
0.339084	0.660916
0.359956	0.640044
0.385268	0.614732
0.414928	0.585072
0.448642	0.551358
0.485873	0.514127
0.525836	0.474164
0.567529	0.432471
0.609817	0.390183
0.651544	0.348456
0.691649	0.308351
0.729268	0.270732
0.763786	0.236214
0.794851	0.205149
0.822352	0.177648
0.846366	0.153634
0.867106	0.132894
0.884864	0.115136
0.899972	0.100028
0.912764	0.0872357
0.923561	0.0764388
0.932654	0.0673455
0.940303	0.0596974
0.94673	0.0532705
0.952127	0.0478735
0.956655	0.0433451
0.96045	0.0395502
0.963623	0.0363766
0.966269	0.0337311
0.968463	0.0315367
0.97027	0.0297303
0.97174	0.0282599
0.972917	0.0270832
0.973834	0.0261663
0.974518	0.0254823
0.974989	0.0250108
0.975263	0.0247372
0.975347	0.0246529
0.975245	0.0247554
0.974951	0.0250485
0.974456	0.0255439
0.973738	0.026262
0.972765	0.0272347
0.971492	0.028508
0.969854	0.030146
0.967764	0.0322363
0.965103	0.0348968
0.961715	0.0382845
0.957395	0.042605
0.951877	0.0481232
0.944829	0.0551712
0.93585	0.0641496
0.924486	0.0755137
0.910264	0.0897357
0.829497	0.170503
0.810624	0.189376
0.788165	0.211835
0.761825	0.238175
0.731448	0.268552
0.697088	0.302912
0.659066	0.340934
0.617996	0.382004
0.574764	0.425236
0.530456	0.469544
0.486253	0.513747
0.443297	0.556703
0.402584	0.597416
0.364885	0.635115
0.330717	0.669283
0.300356	0.699644
0.273873	0.726127
0.251192	0.748808
0.232146	0.767854
0.216517	0.783483
0.204086	0.795914
0.194652	0.805348
0.188053	0.811947
0.184182	0.815818
0.182994	0.817006
0.184509	0.815491
0.188815	0.811185
0.196068	0.803932
0.206484	0.793516
0.220331	0.779669
0.237902	0.762098
0.259481	0.740519
0.285298	0.714702
0.315463	0.684537
0.349896	0.650104
0.388276	0.611724
0.429998	0.570002
0.474186	0.525814
0.519755	0.480245
0.56551	0.43449
0.610272	0.389728
0.653	0.347
0.692878	0.307122
0.729351	0.270649
0.762131	0.237869
0.791159	0.208841
0.816553	0.183447
0.838551	0.161449
0.857463	0.142537
0.873627	0.126373
0.887382	0.112618
0.899052	0.100948
0.908928	0.0910724
0.91727	0.0827297
0.924306	0.0756942
0.930228	0.0697725
0.9352	0.0648003
0.93936	0.0606399
0.942824	0.0571762
0.945686	0.054314
0.948025	0.0519751
0.949904	0.0500963
0.951373	0.0486273
0.95247	0.0475297
0.953224	0.0467763
0.953649	0.0463509
0.953751	0.0462488
0.953522	0.0464779
0.952939	0.047061
0.951961	0.0480387
0.950526	0.0494741
0.948541	0.0514588
0.945879	0.0541212
0.942363	0.0576367
0.937759	0.0622409
0.931758	0.0682423
0.923966	0.0760342
0.913904	0.0860965
0.901022	0.098978
0.884756	0.115244
0.864625	0.135375
0.822021	0.177979
0.799031	0.200969
0.771459	0.228541
0.738963	0.261037
0.701446	0.298554
0.659169	0.340831
0.612809	0.387191
0.563466	0.436534
0.512566	0.487434
0.461694	0.538306
0.412389	0.587611
0.365958	0.634042
0.323358	0.676642
0.285158	0.714842
0.251568	0.748432
0.222521	0.777479
0.197755	0.802245
0.176901	0.823099
0.159551	0.840449
0.145299	0.854701
0.133776	0.866224
0.124662	0.875338
0.117694	0.882306
0.112669	0.887331
0.109444	0.890556
0.107932	0.892068
0.108103	0.891897
0.109984	0.890016
0.113656	0.886344
0.119258	0.880742
0.126984	0.873016
0.137081	0.862919
0.149844	0.850156
0.165599	0.834401
0.184682	0.815318
0.207403	0.792597
0.233998	0.766002
0.264572	0.735428
0.299042	0.700958
0.337094	0.662906
0.37816	0.62184
0.421441	0.578559
0.465961	0.534039
0.510664	0.489336
0.554512	0.445488
0.596582	0.403418
0.636136	0.363864
0.672657	0.327343
0.705843	0.294157
0.735592	0.264408
0.761956	0.238044
0.785099	0.214901
0.80526	0.19474
0.822711	0.177289
0.837738	0.162262
0.85062	0.14938
0.861618	0.138382
0.870969	0.129031
0.878884	0.121116
0.885544	0.114456
0.891105	0.108895
0.895699	0.104301
0.899433	0.100567
0.902393	0.0976065
0.904646	0.0953543
0.906235	0.0937655
0.907184	0.0928163
0.907494	0.0925059
0.907141	0.0928589
0.906069	0.0939312
0.904184	0.095816
0.901346	0.098654
0.897355	0.102645
0.891937	0.108063
0.88473	0.11527
0.875272	0.124728
0.86301	0.13699
0.847328	0.152672
0.82764	0.17236
0.803533	0.196467
0.774955	0.225045
0.813579	0.186421
0.785997	0.214003
0.752736	0.247264
0.713476	0.286524
0.668318	0.331682
0.617919	0.382081
0.563541	0.436459
0.506953	0.493047
0.450202	0.549798
0.395301	0.604699
0.343945	0.656055
0.297324	0.702676
0.256072	0.743928
0.220334	0.779666
0.189887	0.810113
0.16428	0.83572
0.142956	0.857044
0.125333	0.874667
0.110862	0.889138
0.0990536	0.900946
0.0894898	0.91051
0.0818247	0.918175
0.0757793	0.924221
0.0711348	0.928865
0.0677253	0.932275
0.0654315	0.934568
0.0641757	0.935824
0.0639181	0.936082
0.0646544	0.935346
0.0664151	0.933585
0.0692657	0.930734
0.0733072	0.926693
0.0786774	0.921323
0.0855519	0.914448
0.0941431	0.905857
0.104697	0.895303
0.117486	0.882514
0.132794	0.867206
0.150896	0.849104
0.172032	0.827968
0.196363	0.803637
0.223942	0.776058
0.254672	0.745328
0.288283	0.711717
0.324325	0.675675
0.36219	0.63781
0.40115	0.59885
0.440416	0.559584
0.479206	0.520794
0.516804	0.483196
0.552609	0.447391
0.58616	0.41384
0.617148	0.382852
0.645399	0.354601
0.670861	0.329139
0.693575	0.306425
0.713651	0.286349
0.73124	0.26876
0.746519	0.253481
0.759671	0.240329
0.770874	0.229126
0.780295	0.219705
0.788081	0.211919
0.794357	0.205643
0.799223	0.200777
0.802749	0.197251
0.804976	0.195024
0.805907	0.194093
0.805507	0.194493
0.803691	0.196309
0.80032	0.19968
0.795186	0.204814
0.788005	0.211995
0.77841	0.22159
0.765957	0.234043
0.750151	0.249849
0.730522	0.269478
0.706752	0.293248
0.678849	0.321151
0.647319	0.352681
0.613225	0.386775
0.804293	0.195707
0.771689	0.228311
0.732253	0.267747
0.685804	0.314196
0.632825	0.367175
0.574602	0.425398
0.513175	0.486825
0.451062	0.548938
0.390832	0.609168
0.334671	0.665329
0.284095	0.715905
0.239865	0.760135
0.202085	0.797915
0.170387	0.829613
0.144136	0.855864
0.122585	0.877415
0.104992	0.895008
0.0906793	0.909321
0.0790591	0.920941
0.0696415	0.930359
0.062027	0.937973
0.0558958	0.944104
0.0509949	0.949005
0.0471272	0.952873
0.0441411	0.955859
0.0419225	0.958077
0.0403887	0.959611
0.0394834	0.960517
0.0391735	0.960827
0.0394466	0.960553
0.0403102	0.95969
0.0417907	0.958209
0.0439339	0.956066
0.0468055	0.953194
0.050492	0.949508
0.0551014	0.944899
0.0607635	0.939236
0.0676294	0.932371
0.075869	0.924131
0.0856665	0.914334
0.0972122	0.902788
0.110691	0.889309
0.126267	0.873733
0.144064	0.855936
0.164144	0.835856
0.186491	0.813509
0.210988	0.789012
0.237416	0.762584
0.265452	0.734548
0.294683	0.705317
0.324632	0.675368
0.354787	0.645213
0.384636	0.615364
0.413697	0.586303
0.441545	0.558455
0.467827	0.532173
0.492267	0.507733
0.51467	0.48533
0.534909	0.465091
0.552917	0.447083
0.568671	0.431329
0.582182	0.417818
0.593475	0.406525
0.602585	0.397415
0.609541	0.390459
0.614358	0.385642
0.617033	0.382967
0.617531	0.382469
0.615785	0.384215
0.611693	0.388307
0.605113	0.394887
0.595873	0.404127
0.583783	0.416217
0.568674	0.431326
0.550449	0.449551
0.529168	0.470832
0.505145	0.494855
0.479029	0.520971
0.451815	0.548185
0.424733	0.575267
0.399037	0.600963
0.794341	0.205659
0.756356	0.243644
0.710392	0.289608
0.65656	0.34344
0.595945	0.404055
0.530672	0.469328
0.463661	0.536339
0.398093	0.601907
0.33679	0.66321
0.281752	0.718248
0.233994	0.766006
0.193659	0.806341
0.160269	0.839731
0.133012	0.866988
0.110953	0.889047
0.0931867	0.906813
0.0789017	0.921098
0.0674141	0.932586
0.0581645	0.941836
0.0507057	0.949294
0.0446848	0.955315
0.039826	0.960174
0.0359147	0.964085
0.0327848	0.967215
0.0303083	0.969692
0.0283878	0.971612
0.0269496	0.97305
0.0259399	0.97406
0.0253208	0.974679
0.0250684	0.974932
0.0251705	0.974829
0.0256263	0.974374
0.026445	0.973555
0.0276459	0.972354
0.0292588	0.970741
0.0313234	0.968677
0.0338903	0.96611
0.0370208	0.962979
0.0407873	0.959213
0.0452724	0.954728
0.0505681	0.949432
0.0567737	0.943226
0.0639922	0.936008
0.0723255	0.927675
0.0818678	0.918132
0.0926976	0.907302
0.104868	0.895132
0.118398	0.881602
0.133261	0.866739
0.149382	0.850618
0.166627	0.833373
0.18481	0.81519
0.203693	0.796307
0.222999	0.777001
0.242421	0.757579
0.261639	0.738361
0.280333	0.719667
0.298198	0.701802
0.314954	0.685046
0.330351	0.669649
0.344173	0.655827
0.356238	0.643762
0.366397	0.633603
0.374524	0.625476
0.380519	0.619481
0.384296	0.615704
0.385785	0.614215
0.384926	0.615074
0.381674	0.618326
0.376005	0.623995
0.36793	0.63207
0.357512	0.642488
0.344897	0.655103
0.330346	0.669654
0.314263	0.685737
0.297217	0.702783
0.279924	0.720076
0.263189	0.736811
0.24781	0.75219
0.23446	0.76554
0.223591	0.776409
0.783951	0.216049
0.740325	0.259675
0.687637	0.312363
0.626478	0.373522
0.558748	0.441252
0.487556	0.512444
0.416667	0.583333
0.349684	0.650316
0.289322	0.710678
0.23707	0.76293
0.193252	0.806748
0.157361	0.842639
0.128426	0.871574
0.105321	0.894679
0.0869562	0.913044
0.0723738	0.927626
0.0607766	0.939223
0.0515251	0.948475
0.0441167	0.955883
0.0381615	0.961839
0.0333584	0.966642
0.0294762	0.970524
0.0263368	0.973663
0.0238035	0.976196
0.0217711	0.978229
0.0201588	0.979841
0.0189049	0.981095
0.0179624	0.982038
0.0172968	0.982703
0.016883	0.983117
0.0167044	0.983296
0.0167512	0.983249
0.0170201	0.98298
0.0175133	0.982487
0.0182386	0.981761
0.0192089	0.980791
0.0204422	0.979558
0.0219615	0.978038
0.0237952	0.976205
0.0259761	0.974024
0.0285422	0.971458
0.0315353	0.968465
0.0350005	0.964999
0.038985	0.961015
0.0435362	0.956464
0.0486989	0.951301
0.0545126	0.945487
0.0610076	0.938992
0.0682005	0.931799
0.0760906	0.923909
0.0846548	0.915345
0.0938447	0.906155
0.103584	0.896416
0.113768	0.886232
0.124264	0.875736
0.134913	0.865087
0.14554	0.85446
0.155951	0.844049
0.165948	0.834052
0.175332	0.824668
0.183907	0.816093
0.191493	0.808507
0.197925	0.802075
0.203058	0.796942
0.206773	0.793227
0.208975	0.791025
0.209601	0.790399
0.208622	0.791378
0.206048	0.793952
0.201935	0.798065
0.196391	0.803609
0.189587	0.810413
0.181761	0.818239
0.17322	0.82678
0.164335	0.835665
0.155527	0.844473
0.147232	0.852768
0.139872	0.860128
0.133811	0.866189
0.129322	0.870678
0.126572	0.873428
0.773395	0.226605
0.723979	0.276021
0.664541	0.335459
0.596341	0.403659
0.522273	0.477727
0.446472	0.553528
0.373382	0.626618
0.306701	0.693299
0.248704	0.751296
0.200156	0.799844
0.160657	0.839343
0.129132	0.870868
0.10426	0.89574
0.0847425	0.915258
0.0694394	0.930561
0.0574135	0.942587
0.0479224	0.952078
0.0403917	0.959608
0.034382	0.965618
0.0295595	0.97044
0.0256707	0.974329
0.0225227	0.977477
0.0199688	0.980031
0.0178963	0.982104
0.016219	0.983781
0.0148704	0.98513
0.0137991	0.986201
0.0129658	0.987034
0.0123404	0.98766
0.0119003	0.9881
0.011629	0.988371
0.0115149	0.988485
0.0115506	0.988449
0.0117326	0.988267
0.0120604	0.98794
0.0125368	0.987463
0.0131672	0.986833
0.0139596	0.98604
0.0149246	0.985075
0.0160751	0.983925
0.0174262	0.982574
0.018995	0.981005
0.0208001	0.9792
0.0228612	0.977139
0.0251988	0.974801
0.0278326	0.972167
0.0307809	0.969219
0.0340589	0.965941
0.0376774	0.962323
0.0416406	0.958359
0.0459442	0.954056
0.0505735	0.949427
0.0555017	0.944498
0.0606884	0.939312
0.0660788	0.933921
0.0716036	0.928396
0.0771799	0.92282
0.0827127	0.917287
0.0880977	0.911902
0.0932247	0.906775
0.0979811	0.902019
0.102256	0.897744
0.105946	0.894054
0.108958	0.891042
0.111213	0.888787
0.112653	0.887347
0.11324	0.88676
0.112966	0.887034
0.11185	0.88815
0.109944	0.890056
0.107335	0.892665
0.104143	0.895857
0.100524	0.899476
0.0966616	0.903338
0.0927627	0.907237
0.0890475	0.910953
0.0857373	0.914263
0.0830419	0.916958
0.0811483	0.918852
0.0802104	0.91979
0.0803431	0.919657
0.762977	0.237023
0.707741	0.292259
0.641682	0.358318
0.566905	0.433095
0.487415	0.512585
0.408315	0.591685
0.334471	0.665529
0.26935	0.73065
0.214547	0.785453
0.170032	0.829968
0.134747	0.865253
0.10719	0.89281
0.0858239	0.914176
0.0692838	0.930716
0.0564483	0.943552
0.0464376	0.953562
0.0385793	0.961421
0.0323662	0.967634
0.0274183	0.972582
0.0234512	0.976549
0.0202512	0.979749
0.0176574	0.982343
0.0155475	0.984452
0.0138286	0.986171
0.0124292	0.987571
0.0112941	0.988706
0.0103808	0.989619
0.00965625	0.990344
0.00909486	0.990905
0.00867695	0.991323
0.00838751	0.991612
0.00821537	0.991785
0.00815247	0.991848
0.0081934	0.991807
0.00833501	0.991665
0.00857612	0.991424
0.0089173	0.991083
0.00936068	0.990639
0.00990981	0.99009
0.0105695	0.98943
0.0113459	0.988654
0.0122458	0.987754
0.0132773	0.986723
0.0144486	0.985551
0.0157685	0.984231
0.0172457	0.982754
0.0188882	0.981112
0.0207029	0.979297
0.0226948	0.977305
0.0248662	0.975134
0.0272158	0.972784
0.0297379	0.970262
0.0324212	0.967579
0.0352483	0.964752
0.0381949	0.961805
0.0412293	0.958771
0.0443127	0.955687
0.0473995	0.952601
0.0504381	0.949562
0.0533724	0.946628
0.056144	0.943856
0.0586936	0.941306
0.0609644	0.939036
0.0629045	0.937096
0.0644694	0.935531
0.0656253	0.934375
0.066351	0.933649
0.0666408	0.933359
0.0665056	0.933494
0.0659749	0.934025
0.0650966	0.934903
0.0639375	0.936063
0.0625814	0.937419
0.0611272	0.938873
0.0596857	0.940314
0.0583754	0.941625
0.057318	0.942682
0.0566342	0.943366
0.0564387	0.943561
0.056837	0.943163
0.0579217	0.942078
0.75302	0.24698
0.692047	0.307953
0.619622	0.380378
0.538842	0.461158
0.454867	0.545133
0.37363	0.62637
0.300143	0.699857
0.237376	0.762624
0.186117	0.813883
0.145572	0.854428
0.114143	0.885857
0.0900382	0.909962
0.0716108	0.928389
0.0574977	0.942502
0.0466319	0.953368
0.038205	0.961795
0.0316151	0.968385
0.0264175	0.973583
0.0222834	0.977717
0.0189699	0.98103
0.0162959	0.983704
0.0141257	0.985874
0.0123568	0.987643
0.0109115	0.989089
0.00972983	0.99027
0.00876582	0.991234
0.00798371	0.992016
0.00735566	0.992644
0.00685992	0.99314
0.00647954	0.99352
0.00620136	0.993799
0.00601523	0.993985
0.00591347	0.994087
0.00589043	0.99411
0.00594214	0.994058
0.00606609	0.993934
0.00626099	0.993739
0.00652662	0.993473
0.0068637	0.993136
0.0072738	0.992726
0.0077592	0.992241
0.00832279	0.991677
0.00896798	0.991032
0.00969856	0.990301
0.0105185	0.989481
0.0114319	0.988568
0.0124425	0.987558
0.0135536	0.986446
0.0147678	0.985232
0.0160863	0.983914
0.0175088	0.982491
0.0190327	0.980967
0.0206531	0.979347
0.0223617	0.977638
0.0241471	0.975853
0.025994	0.974006
0.0278836	0.972116
0.0297929	0.970207
0.031696	0.968304
0.0335638	0.966436
0.0353656	0.964634
0.0370697	0.96293
0.0386448	0.961355
0.0400619	0.959938
0.0412956	0.958704
0.0423255	0.957675
0.0431383	0.956862
0.0437286	0.956271
0.0441008	0.955899
0.0442691	0.955731
0.0442585	0.955741
0.0441048	0.955895
0.043854	0.956146
0.0435615	0.956439
0.0432907	0.956709
0.0431116	0.956888
0.0430988	0.956901
0.0433298	0.95667
0.0438826	0.956117
0.0448345	0.955165
0.0462595	0.953741
0.743847	0.256153
0.677324	0.322676
0.598877	0.401123
0.512699	0.487301
0.425097	0.574903
0.342656	0.657344
0.270283	0.729717
0.210269	0.789731
0.162568	0.837432
0.125709	0.874291
0.0976812	0.902319
0.0765087	0.923491
0.0605109	0.939489
0.0483643	0.951636
0.0390709	0.960929
0.0318949	0.968105
0.0262992	0.973701
0.0218932	0.978107
0.0183918	0.981608
0.0155855	0.984415
0.0133197	0.98668
0.0114788	0.988521
0.00997609	0.990024
0.00874547	0.991255
0.00773643	0.992264
0.00690999	0.99309
0.00623583	0.993764
0.0056903	0.99431
0.00525481	0.994745
0.00491476	0.995085
0.0046587	0.995341
0.00447764	0.995522
0.00436459	0.995635
0.00431422	0.995686
0.00432253	0.995677
0.00438663	0.995613
0.00450461	0.995495
0.00467536	0.995325
0.00489845	0.995102
0.00517408	0.994826
0.00550297	0.994497
0.00588627	0.994114
0.00632551	0.993674
0.00682253	0.993177
0.00737933	0.992621
0.00799804	0.992002
0.00868072	0.991319
0.00942927	0.990571
0.0102452	0.989755
0.0111295	0.988871
0.0120823	0.987918
0.0131026	0.986897
0.0141884	0.985812
0.0153358	0.984664
0.0165392	0.983461
0.017791	0.982209
0.0190816	0.980918
0.0203992	0.979601
0.0217299	0.97827
0.0230581	0.976942
0.0243671	0.975633
0.0256389	0.974361
0.0268559	0.973144
0.028001	0.971999
0.0290588	0.970941
0.0300168	0.969983
0.0308659	0.969134
0.0316015	0.968398
0.0322247	0.967775
0.0327422	0.967258
0.0331675	0.966833
0.0335206	0.966479
0.0338286	0.966171
0.0341248	0.965875
0.0344487	0.965551
0.0348452	0.965155
0.0353642	0.964636
0.0360592	0.963941
0.0369866	0.963013
0.0382048	0.961795
0.0397728	0.960227
0.735771	0.264229
0.663967	0.336033
0.579892	0.420108
0.488892	0.511108
0.398375	0.601625
0.315402	0.684598
0.244577	0.755423
0.18742	0.81258
0.143084	0.856916
0.109526	0.890474
0.084432	0.915568
0.0657214	0.934279
0.0517228	0.948277
0.0411712	0.958829
0.0331399	0.96686
0.0269605	0.97304
0.0221531	0.977847
0.0183729	0.981627
0.0153705	0.984629
0.0129644	0.987036
0.0110209	0.988979
0.00944064	0.990559
0.00814912	0.991851
0.00708983	0.99291
0.00621953	0.99378
0.00550485	0.994495
0.00491984	0.99508
0.00444418	0.995556
0.0040619	0.995938
0.00376035	0.99624
0.00352956	0.99647
0.00336163	0.996638
0.00325033	0.99675
0.00319081	0.996809
0.0031793	0.996821
0.00321298	0.996787
0.00328979	0.99671
0.00340833	0.996592
0.00356775	0.996432
0.00376768	0.996232
0.00400819	0.995992
0.00428969	0.99571
0.0046129	0.995387
0.00497878	0.995021
0.0053885	0.994612
0.00584334	0.994157
0.00634465	0.993655
0.00689374	0.993106
0.00749176	0.992508
0.00813962	0.99186
0.00883784	0.991162
0.00958639	0.990414
0.0103845	0.989615
0.0112307	0.988769
0.0121222	0.987878
0.0130553	0.986945
0.0140251	0.985975
0.0150253	0.984975
0.0160483	0.983952
0.0170855	0.982914
0.0181272	0.981873
0.019163	0.980837
0.0201825	0.979817
0.0211753	0.978825
0.0221317	0.977868
0.0230436	0.976956
0.0239048	0.976095
0.0247119	0.975288
0.0254644	0.974536
0.026166	0.973834
0.0268242	0.973176
0.0274514	0.972549
0.0280645	0.971936
0.0286852	0.971315
0.02934	0.97066
0.03006	0.96994
0.0308804	0.96912
0.0318404	0.96816
0.0329825	0.967018
0.034352	0.965648
0.0359964	0.964004
0.72908	0.27092
0.652331	0.347669
0.563032	0.436968
0.46771	0.53229
0.374808	0.625192
0.291721	0.708279
0.222617	0.777383
0.168219	0.831781
0.126944	0.873056
0.0962756	0.903724
0.0736796	0.92632
0.0570246	0.942975
0.0446717	0.955328
0.0354196	0.96458
0.0284094	0.971591
0.0230324	0.976968
0.0188577	0.981142
0.0155791	0.984421
0.0129766	0.987023
0.0108911	0.989109
0.00920623	0.990794
0.00783552	0.992164
0.0067144	0.993286
0.00579395	0.994206
0.00503677	0.994963
0.00441402	0.995586
0.00390324	0.996097
0.00348684	0.996513
0.00315095	0.996849
0.00288458	0.997115
0.00267901	0.997321
0.0025273	0.997473
0.00242393	0.997576
0.00236455	0.997635
0.00234574	0.997654
0.00236487	0.997635
0.00241996	0.99758
0.00250957	0.99749
0.00263273	0.997367
0.00278888	0.997211
0.00297783	0.997022
0.00319966	0.9968
0.00345475	0.996545
0.00374368	0.996256
0.00406725	0.995933
0.00442638	0.995574
0.00482209	0.995178
0.00525544	0.994745
0.00572749	0.994273
0.00623917	0.993761
0.00679123	0.993209
0.00738416	0.992616
0.00801805	0.991982
0.00869248	0.991308
0.00940647	0.990594
0.0101583	0.989842
0.0109456	0.989054
0.0117649	0.988235
0.0126123	0.987388
0.0134828	0.986517
0.0143708	0.985629
0.0152701	0.98473
0.0161745	0.983826
0.0170774	0.982923
0.0179727	0.982027
0.018855	0.981145
0.0197203	0.98028
0.020566	0.979434
0.0213915	0.978609
0.0221989	0.977801
0.022993	0.977007
0.0237821	0.976218
0.0245775	0.975422
0.0253946	0.974605
0.0262521	0.973748
0.0271728	0.972827
0.028183	0.971817
0.0293125	0.970688
0.0305944	0.969406
0.0320649	0.967935
0.0337625	0.966238
0.724028	0.275972
0.642724	0.357276
0.548591	0.451409
0.449339	0.550661
0.354394	0.645606
0.271384	0.728616
0.203977	0.796023
0.152111	0.847889
0.113543	0.886457
0.0853632	0.914637
0.0648795	0.93512
0.0499387	0.950061
0.0389444	0.961056
0.0307578	0.969242
0.0245808	0.975419
0.0198567	0.980143
0.0161961	0.983804
0.0133247	0.986675
0.0110469	0.988953
0.00922221	0.990778
0.0077479	0.992252
0.00654823	0.993452
0.00556663	0.994433
0.00476033	0.99524
0.00409667	0.995903
0.00355046	0.99645
0.00310211	0.996898
0.00273625	0.997264
0.00244075	0.997559
0.002206	0.997794
0.00202433	0.997976
0.00188964	0.99811
0.00179703	0.998203
0.00174265	0.998257
0.00172342	0.998277
0.00173695	0.998263
0.00178142	0.998219
0.00185546	0.998145
0.00195814	0.998042
0.00208884	0.997911
0.0022473	0.997753
0.00243349	0.997567
0.00264763	0.997352
0.00289016	0.99711
0.0031617	0.996838
0.00346302	0.996537
0.003795	0.996205
0.00415863	0.995841
0.00455491	0.995445
0.00498484	0.995015
0.00544934	0.994551
0.0059492	0.994051
0.006485	0.993515
0.00705702	0.992943
0.00766521	0.992335
0.00830904	0.991691
0.00898752	0.991012
0.0096991	0.990301
0.0104417	0.989558
0.0112125	0.988787
0.0120085	0.987991
0.012826	0.987174
0.0136612	0.986339
0.01451	0.98549
0.0153685	0.984631
0.0162335	0.983767
0.017102	0.982898
0.0179725	0.982027
0.0188447	0.981155
0.01972	0.98028
0.0206018	0.979398
0.0214961	0.978504
0.0224113	0.977589
0.0233587	0.976641
0.0243525	0.975648
0.02541	0.97459
0.0265517	0.973448
0.0278013	0.972199
0.0291851	0.970815
0.0307325	0.969267
0.0324754	0.967525
0.720825	0.279175
0.635399	0.364601
0.536797	0.463203
0.43389	0.56611
0.337062	0.662938
0.25413	0.74587
0.18825	0.81175
0.138614	0.861386
0.102386	0.897614
0.0763265	0.923673
0.0576205	0.942379
0.0441096	0.95589
0.0342414	0.965759
0.0269343	0.973066
0.0214431	0.978557
0.0172557	0.982744
0.0140174	0.985983
0.0114805	0.98852
0.0094698	0.99053
0.00785975	0.99214
0.00655918	0.993441
0.00550096	0.994499
0.00463509	0.995365
0.00392384	0.996076
0.00333844	0.996662
0.0028567	0.997143
0.00246139	0.997539
0.00213896	0.997861
0.00187875	0.998121
0.00167228	0.998328
0.00151279	0.998487
0.00139488	0.998605
0.00131422	0.998686
0.00126738	0.998733
0.00125162	0.998748
0.0012648	0.998735
0.00130527	0.998695
0.0013718	0.998628
0.00146353	0.998536
0.00157988	0.99842
0.00172058	0.998279
0.00188559	0.998114
0.00207508	0.997925
0.00228945	0.997711
0.00252924	0.997471
0.00279516	0.997205
0.00308806	0.996912
0.00340888	0.996591
0.00375863	0.996241
0.00413837	0.995862
0.00454913	0.995451
0.00499192	0.995008
0.00546761	0.994532
0.00597692	0.994023
0.00652036	0.99348
0.00709813	0.992902
0.00771014	0.99229
0.00835588	0.991644
0.00903449	0.990966
0.00974468	0.990255
0.0104848	0.989515
0.0112528	0.988747
0.0120465	0.987954
0.0128635	0.987137
0.0137014	0.986299
0.0145582	0.985442
0.0154323	0.984568
0.0163227	0.983677
0.0172294	0.982771
0.0181537	0.981846
0.0190985	0.980902
0.0200682	0.979932
0.0210696	0.97893
0.0221115	0.977889
0.0232051	0.976795
0.0243642	0.975636
0.0256053	0.974395
0.0269475	0.973053
0.0284125	0.971587
0.0300247	0.969975
0.0318108	0.968189
0.719637	0.280363
0.630564	0.369436
0.527827	0.472173
0.421426	0.578574
0.32271	0.67729
0.239702	0.760298
0.175075	0.824925
0.127326	0.872674
0.0930796	0.90692
0.0688073	0.931193
0.0515921	0.948408
0.0392749	0.960725
0.030344	0.969656
0.0237671	0.976233
0.0188449	0.981155
0.0151025	0.984898
0.0122145	0.987786
0.00995533	0.990045
0.0081666	0.991833
0.00673528	0.993265
0.00557964	0.99442
0.00463972	0.99536
0.00387094	0.996129
0.00323974	0.99676
0.00272054	0.997279
0.00229368	0.997706
0.00194385	0.998056
0.00165906	0.998341
0.00142985	0.99857
0.0012487	0.998751
0.00110962	0.99889
0.00100782	0.998992
0.000939458	0.999061
0.000901478	0.999099
0.000891453	0.999109
0.000907478	0.999093
0.000948087	0.999052
0.00101219	0.998988
0.001099	0.998901
0.00120805	0.998792
0.00133908	0.998661
0.00149208	0.998508
0.00166724	0.998333
0.00186494	0.998135
0.00208572	0.997914
0.00233027	0.99767
0.00259943	0.997401
0.00289413	0.997106
0.00321543	0.996785
0.00356442	0.996436
0.00394223	0.996058
0.00435	0.99565
0.00478881	0.995211
0.00525967	0.99474
0.00576343	0.994237
0.00630079	0.993699
0.00687221	0.993128
0.0074779	0.992522
0.00811779	0.991882
0.0087915	0.991208
0.00949838	0.990502
0.0102375	0.989763
0.0110077	0.988992
0.0118078	0.988192
0.0126365	0.987363
0.0134928	0.986507
0.0143757	0.985624
0.0152849	0.984715
0.016221	0.983779
0.017185	0.982815
0.0181797	0.98182
0.0192088	0.980791
0.0202777	0.979722
0.0213938	0.978606
0.0225663	0.977434
0.0238066	0.976193
0.0251283	0.974872
0.0265473	0.973453
0.0280818	0.971918
0.0297523	0.970248
0.0315814	0.968419
0.720574	0.279426
0.628377	0.371623
0.521818	0.478182
0.411983	0.588017
0.311232	0.688768
0.227868	0.772132
0.164147	0.835853
0.11792	0.88208
0.0853124	0.914688
0.0625294	0.937471
0.0465588	0.953441
0.0352385	0.964762
0.02709	0.97291
0.0211228	0.978877
0.0166757	0.983324
0.0133051	0.986695
0.01071	0.98929
0.00868349	0.991317
0.00708093	0.992919
0.00579979	0.9942
0.00476621	0.995234
0.00392617	0.996074
0.00323963	0.99676
0.00267648	0.997324
0.00221384	0.997786
0.00183412	0.998166
0.00152365	0.998476
0.00127174	0.998728
0.00106994	0.99893
0.000911554	0.999088
0.000791241	0.999209
0.000704731	0.999295
0.000648613	0.999351
0.000620165	0.99938
0.000617232	0.999383
0.000638129	0.999362
0.000681561	0.999318
0.000746573	0.999253
0.0008325	0.999168
0.000938933	0.999061
0.00106569	0.998934
0.00121281	0.998787
0.0013805	0.998619
0.00156916	0.998431
0.00177936	0.998221
0.00201179	0.997988
0.0022673	0.997733
0.00254685	0.997453
0.00285151	0.997148
0.00318244	0.996818
0.00354082	0.996459
0.0039279	0.996072
0.0043449	0.995655
0.00479303	0.995207
0.00527339	0.994727
0.005787	0.994213
0.00633471	0.993665
0.0069172	0.993083
0.00753496	0.992465
0.00818823	0.991812
0.00887704	0.991123
0.00960125	0.990399
0.0103605	0.98964
0.0111544	0.988846
0.0119824	0.988018
0.0128441	0.987156
0.0137395	0.986261
0.0146686	0.985331
0.0156321	0.984368
0.0166317	0.983368
0.0176694	0.982331
0.0187489	0.981251
0.0198749	0.980125
0.0210535	0.978946
0.0222927	0.977707
0.023602	0.976398
0.024993	0.975007
0.0264792	0.973521
0.0280761	0.971924
0.0298013	0.970199
0.0316742	0.968326
0.723693	0.276307
0.628948	0.371052
0.518881	0.481119
0.405595	0.594405
0.30254	0.69746
0.218436	0.781564
0.155214	0.844786
0.110132	0.889868
0.07884	0.92116
0.0572798	0.94272
0.0423417	0.957658
0.0318525	0.968147
0.0243584	0.975642
0.018902	0.981098
0.0148536	0.985146
0.0117956	0.988204
0.00944714	0.990553
0.00761674	0.992383
0.00617147	0.993829
0.00501749	0.994983
0.00408751	0.995912
0.00333248	0.996668
0.00271616	0.997284
0.00221135	0.997789
0.00179742	0.998203
0.00145854	0.998541
0.00118242	0.998818
0.000959455	0.999041
0.000782071	0.999218
0.000644265	0.999356
0.000541253	0.999459
0.00046922	0.999531
0.000425121	0.999575
0.000406531	0.999593
0.000411539	0.999588
0.000438655	0.999561
0.00048675	0.999513
0.000554996	0.999445
0.000642836	0.999357
0.000749947	0.99925
0.000876219	0.999124
0.00102173	0.998978
0.00118676	0.998813
0.00137172	0.998628
0.0015772	0.998423
0.00180394	0.998196
0.0020528	0.997947
0.00232478	0.997675
0.00262096	0.997379
0.00294255	0.997057
0.0032908	0.996709
0.00366702	0.996333
0.00407257	0.995927
0.00450876	0.995491
0.0049769	0.995023
0.00547822	0.994522
0.00601387	0.993986
0.00658484	0.993415
0.00719202	0.992808
0.0078361	0.992164
0.00851763	0.991482
0.00923697	0.990763
0.00999438	0.990006
0.01079	0.98921
0.011624	0.988376
0.0124965	0.987504
0.0134078	0.986592
0.0143586	0.985641
0.0153498	0.98465
0.0163831	0.983617
0.0174607	0.982539
0.0185859	0.981414
0.0197628	0.980237
0.0209971	0.979003
0.0222955	0.977705
0.0236664	0.976334
0.0251198	0.97488
0.0266674	0.973333
0.0283226	0.971677
0.0301006	0.969899
0.0320183	0.967982
0.72899	0.27101
0.632344	0.367656
0.519106	0.480894
0.4023	0.5977
0.296577	0.703423
0.211258	0.788742
0.14808	0.85192
0.103759	0.896241
0.0734727	0.926527
0.0528945	0.947106
0.0388037	0.961196
0.0290046	0.970995
0.0220574	0.977943
0.0170298	0.98297
0.0133172	0.986683
0.0105229	0.989477
0.00838313	0.991617
0.00671906	0.993281
0.00540744	0.994593
0.00436178	0.995638
0.00352028	0.99648
0.00283809	0.997162
0.00228213	0.997718
0.00182769	0.998172
0.00145602	0.998544
0.00115279	0.998847
0.00090687	0.999093
0.000709591	0.99929
0.000554118	0.999446
0.000435044	0.999565
0.000348066	0.999652
0.000289761	0.99971
0.000257401	0.999743
0.000248827	0.999751
0.000262342	0.999738
0.000296635	0.999703
0.000350723	0.999649
0.000423903	0.999576
0.000515719	0.999484
0.000625934	0.999374
0.000754507	0.999245
0.000901581	0.999098
0.00106747	0.998933
0.00125264	0.998747
0.00145772	0.998542
0.00168348	0.998317
0.0019308	0.998069
0.00220071	0.997799
0.00249434	0.997506
0.00281293	0.997187
0.00315779	0.996842
0.00353029	0.99647
0.00393186	0.996068
0.00436393	0.995636
0.00482795	0.995172
[truncated: 4,562 more rows]

## Sheet: fig2_g_4
Phase_1	Phase_2
0.836696	0.163304
0.83998	0.16002
0.843852	0.156148
0.848374	0.151626
0.853597	0.146403
0.859552	0.140448
0.86624	0.13376
0.873628	0.126372
0.881635	0.118365
0.890135	0.109865
0.898953	0.101047
0.907881	0.0921194
0.916692	0.0833084
0.925168	0.0748322
0.933124	0.0668763
0.940426	0.0595737
0.947004	0.0529963
0.952844	0.0471564
0.957981	0.0420191
0.962482	0.0375177
0.96643	0.03357
0.969908	0.0300916
0.972995	0.0270046
0.975758	0.0242419
0.978251	0.0217495
0.980515	0.019485
0.982583	0.0174167
0.984479	0.0155211
0.986219	0.0137809
0.987817	0.0121833
0.989281	0.0107185
0.990621	0.00937861
0.991843	0.0081568
0.992953	0.00704703
0.993956	0.0060436
0.994859	0.00514102
0.995666	0.00433395
0.996383	0.00361722
0.997014	0.00298582
0.997565	0.00243501
0.99804	0.00196029
0.998442	0.00155751
0.998777	0.00122287
0.999047	0.000952935
0.999255	0.000744673
0.999405	0.00059545
0.999497	0.000503021
0.999534	0.000465531
0.999519	0.000481493
0.99945	0.000549775
0.99933	0.000669578
0.99916	0.000840417
0.998938	0.0010621
0.998665	0.00133469
0.998341	0.00165851
0.997966	0.00203411
0.997538	0.00246225
0.997056	0.00294389
0.99652	0.00348016
0.995928	0.0040724
0.995278	0.00472212
0.994569	0.00543103
0.993799	0.00620107
0.992966	0.00703441
0.992066	0.00793355
0.991099	0.00890132
0.990059	0.009941
0.988944	0.0110564
0.987748	0.0122521
0.986467	0.0135332
0.985094	0.014906
0.983622	0.0163781
0.982042	0.0179581
0.980343	0.0196566
0.978514	0.0214859
0.976539	0.0234607
0.974402	0.0255979
0.972083	0.0279174
0.969558	0.0304423
0.966801	0.0331987
0.963784	0.0362164
0.835747	0.164253
0.837626	0.162374
0.839993	0.160007
0.842933	0.157067
0.846532	0.153468
0.850865	0.149135
0.855992	0.144008
0.86195	0.13805
0.868734	0.131266
0.876294	0.123706
0.884518	0.115482
0.89324	0.10676
0.90224	0.0977602
0.911268	0.0887317
0.920073	0.0799274
0.928429	0.0715706
0.936171	0.0638292
0.943199	0.0568008
0.949485	0.0505147
0.955056	0.0449441
0.959974	0.0400256
0.964322	0.0356783
0.968181	0.0318189
0.971629	0.0283714
0.974728	0.0252717
0.977531	0.0224686
0.980077	0.0199227
0.982396	0.0176045
0.984509	0.0154915
0.986433	0.0135666
0.988184	0.0118161
0.989772	0.0102283
0.991207	0.00879304
0.992499	0.00750072
0.993658	0.00634234
0.994691	0.00530924
0.995607	0.00439311
0.996414	0.00358599
0.99712	0.00288035
0.997731	0.00226916
0.998254	0.0017459
0.998695	0.00130464
0.99906	0.000940019
0.999353	0.000647295
0.999578	0.000422305
0.999739	0.000261461
0.999838	0.000161725
0.999879	0.000120578
0.999864	0.000135981
0.999794	0.000206345
0.99967	0.000330491
0.999492	0.00050761
0.999263	0.00073723
0.998981	0.00101918
0.998646	0.00135355
0.998259	0.00174068
0.997819	0.00218111
0.997324	0.00267559
0.996775	0.00322501
0.99617	0.00383047
0.995507	0.00449322
0.994785	0.00521468
0.994004	0.00599649
0.993159	0.00684052
0.992251	0.00774895
0.991276	0.00872432
0.99023	0.00976964
0.989111	0.0108885
0.987915	0.0120853
0.986635	0.0133653
0.985265	0.0147349
0.983798	0.0162018
0.982225	0.0177755
0.980533	0.0194674
0.978709	0.0212913
0.976737	0.0232635
0.974596	0.0254035
0.972266	0.0277345
0.969717	0.030283
0.96692	0.0330802
0.963839	0.0361612
0.8343	0.1657
0.834453	0.165547
0.834908	0.165092
0.835757	0.164243
0.837105	0.162895
0.839061	0.160939
0.841741	0.158259
0.845252	0.154748
0.849688	0.150312
0.855111	0.144889
0.861538	0.138462
0.868926	0.131074
0.877155	0.122845
0.886034	0.113966
0.895307	0.104693
0.904687	0.0953125
0.913891	0.086109
0.922677	0.0773233
0.930873	0.0691265
0.938388	0.0616117
0.945198	0.0548022
0.951329	0.0486715
0.956836	0.0431644
0.961784	0.0382158
0.966238	0.0337619
0.970253	0.0297466
0.973877	0.0261229
0.977147	0.0228526
0.980096	0.0199042
0.982749	0.0172511
0.98513	0.01487
0.98726	0.0127399
0.989159	0.0108412
0.990845	0.00915536
0.992335	0.00766473
0.993647	0.0063527
0.994796	0.00520363
0.995797	0.00420298
0.996663	0.00333735
0.997405	0.00259458
0.998036	0.0019637
0.998565	0.00143497
0.999	0.00099979
0.999349	0.000650685
0.999619	0.00038121
0.999814	0.000185879
0.99994	6.00808e-05
1	0
0.999997	2.5329e-06
0.999935	6.52114e-05
0.999814	0.000186129
0.999636	0.000363871
0.999403	0.000597452
0.999114	0.000886256
0.99877	0.00122998
0.998371	0.0016286
0.997918	0.0020823
0.997409	0.00259147
0.996843	0.00315668
0.996221	0.00377863
0.995542	0.00445819
0.994804	0.00519638
0.994006	0.00599441
0.993146	0.00685374
0.992224	0.00777611
0.991236	0.00876367
0.990181	0.00981908
0.989054	0.0109457
0.987852	0.0121476
0.98657	0.0134302
0.9852	0.0148
0.983735	0.0162653
0.982164	0.0178364
0.980474	0.0195262
0.97865	0.0213501
0.976673	0.0233273
0.97452	0.0254805
0.972163	0.027837
0.969571	0.030429
0.966706	0.0332938
0.963526	0.0364743
0.832352	0.167648
0.830407	0.169593
0.828457	0.171543
0.826573	0.173427
0.824849	0.175151
0.823395	0.176605
0.822345	0.177655
0.82185	0.17815
0.822083	0.177917
0.823225	0.176775
0.825455	0.174545
0.828935	0.171065
0.833782	0.166218
0.840046	0.159954
0.847683	0.152317
0.856544	0.143456
0.866381	0.133619
0.876868	0.123132
0.887652	0.112348
0.898401	0.101599
0.908836	0.0911639
0.918756	0.0812439
0.928033	0.0719669
0.9366	0.0633999
0.944434	0.0555663
0.951539	0.0484609
0.957939	0.0420607
0.963668	0.0363318
0.968766	0.0312336
0.973279	0.0267213
0.977252	0.022748
0.980734	0.0192656
0.983773	0.0162271
0.986413	0.0135865
0.988699	0.0113007
0.990671	0.00932935
0.992364	0.00763581
0.993813	0.00618699
0.995047	0.00495349
0.996091	0.0039095
0.996967	0.00303255
0.997697	0.0023033
0.998295	0.00170517
0.998776	0.00122415
0.999152	0.000848407
0.999432	0.000568076
0.999625	0.000374982
0.999738	0.000262412
0.999775	0.000224915
0.999742	0.000258113
0.999641	0.000358543
0.999476	0.000523511
0.999249	0.000750969
0.998961	0.0010394
0.998612	0.00138773
0.998205	0.00179522
0.997739	0.00226144
0.997214	0.00278617
0.996631	0.00336937
0.995989	0.00401116
0.995288	0.00471179
0.994528	0.00547168
0.993709	0.00629142
0.992828	0.00717182
0.991886	0.00811403
0.99088	0.00911962
0.989809	0.0101908
0.98867	0.0113304
0.987457	0.0125426
0.986168	0.0138325
0.984793	0.0152072
0.983324	0.0166757
0.98175	0.0182496
0.980056	0.0199437
0.978224	0.0217763
0.97623	0.02377
0.974047	0.0259528
0.971642	0.028358
0.968975	0.0310253
0.965998	0.0340015
0.96266	0.0373403
0.829918	0.170082
0.825448	0.174552
0.820507	0.179493
0.815104	0.184896
0.809263	0.190737
0.803035	0.196965
0.796496	0.203504
0.789764	0.210236
0.783001	0.216999
0.776425	0.223575
0.770315	0.229685
0.765013	0.234987
0.760916	0.239084
0.75846	0.24154
0.758086	0.241914
0.760193	0.239807
0.765079	0.234921
0.772877	0.227123
0.78351	0.21649
0.796673	0.203327
0.811863	0.188137
0.828439	0.171561
0.845713	0.154287
0.863029	0.136971
0.879826	0.120174
0.895672	0.104328
0.910273	0.0897271
0.923462	0.0765382
0.935177	0.0648233
0.945437	0.0545634
0.954317	0.0456825
0.961931	0.038069
0.968407	0.031593
0.973881	0.0261189
0.978485	0.0215146
0.982343	0.017657
0.985565	0.0144352
0.988248	0.0117517
0.990477	0.00952258
0.992324	0.00767648
0.993846	0.00615355
0.995096	0.00490401
0.996113	0.00388678
0.996932	0.00306817
0.997579	0.00242066
0.998078	0.0019219
0.998446	0.00155377
0.998698	0.00130168
0.998846	0.00115393
0.998899	0.00110114
0.998864	0.00113586
0.998748	0.0012522
0.998555	0.00144549
0.998288	0.00171208
0.997951	0.0020491
0.997546	0.00245428
0.997074	0.00292584
0.996538	0.00346233
0.995937	0.00406258
0.995274	0.00472562
0.994549	0.00545065
0.993763	0.00623704
0.992916	0.00708436
0.992008	0.00799245
0.991038	0.0089615
0.990008	0.00999225
0.988914	0.0110861
0.987754	0.0122456
0.986526	0.0134743
0.985222	0.0147778
0.983836	0.0161636
0.982358	0.017642
0.980773	0.0192267
0.979065	0.0209353
0.977209	0.0227907
0.975179	0.0248211
0.972938	0.0270618
0.970444	0.0295557
0.967646	0.0323541
0.964482	0.0355176
0.960884	0.0391162
0.827033	0.172967
0.819559	0.180441
0.810949	0.189051
0.801085	0.198915
0.789854	0.210146
0.777151	0.222849
0.762897	0.237103
0.747057	0.252943
0.729662	0.270338
0.71084	0.28916
0.690848	0.309152
0.670096	0.329904
0.649175	0.350825
0.628854	0.371146
0.610061	0.389939
0.593837	0.406163
0.581257	0.418743
0.573343	0.426657
0.570965	0.429035
0.57475	0.42525
0.585004	0.414996
0.601654	0.398346
0.624214	0.375786
0.651794	0.348206
0.683159	0.316841
0.716847	0.283153
0.751322	0.248678
0.785146	0.214854
0.817119	0.182881
0.84637	0.15363
0.87238	0.12762
0.894955	0.105045
0.914156	0.0858439
0.93022	0.0697795
0.943487	0.0565127
0.954336	0.0456641
0.963143	0.0368567
0.970258	0.0297425
0.975985	0.0240148
0.980587	0.0194134
0.984278	0.0157223
0.987234	0.0127658
0.989597	0.0104029
0.991479	0.00852116
0.992968	0.00703188
0.994135	0.0058652
0.995034	0.00496627
0.995708	0.00429211
0.996191	0.00380903
0.996509	0.00349068
0.996684	0.00331635
0.99673	0.0032698
0.996662	0.00333822
0.996489	0.00351146
0.996219	0.00378141
0.995858	0.00414153
0.995414	0.00458644
0.994888	0.00511163
0.994287	0.00571323
0.993612	0.00638786
0.992867	0.00713251
0.992056	0.00794447
0.991179	0.0088214
0.990239	0.00976132
0.989237	0.0107628
0.988175	0.0118251
0.987051	0.0129486
0.985865	0.0141347
0.984613	0.015387
0.983289	0.0167112
0.981884	0.0181159
0.980386	0.0196136
0.978778	0.0212216
0.977037	0.0229626
0.975134	0.0248663
0.973029	0.0269706
0.970677	0.029323
0.968019	0.0319814
0.964984	0.0350161
0.96149	0.0385097
0.957442	0.0425575
0.823759	0.176241
0.812756	0.187244
0.799711	0.200289
0.784309	0.215691
0.766212	0.233788
0.74508	0.25492
0.720605	0.279395
0.692562	0.307438
0.660878	0.339122
0.62571	0.37429
0.587526	0.412474
0.547151	0.452849
0.505761	0.494239
0.464801	0.535199
0.425833	0.574167
0.390341	0.609659
0.359564	0.640436
0.334402	0.665598
0.315404	0.684596
0.302845	0.697155
0.296833	0.703167
0.29742	0.70258
0.304675	0.695325
0.318718	0.681282
0.339692	0.660308
0.367692	0.632308
0.402645	0.597355
0.444162	0.555838
0.491408	0.508592
0.543021	0.456979
0.597162	0.402838
0.651683	0.348317
0.704408	0.295592
0.753446	0.246554
0.797422	0.202578
0.835589	0.164411
0.867789	0.132211
0.894326	0.105674
0.915794	0.0842057
0.932921	0.067079
0.94645	0.05355
0.957068	0.0429323
0.965367	0.0346326
0.971841	0.0281594
0.976882	0.0231182
0.980801	0.0191988
0.98384	0.0161604
0.986182	0.0138178
0.987971	0.0120293
0.989313	0.0106869
0.990292	0.00970786
0.990971	0.00902889
0.991399	0.00860134
0.991612	0.00838755
0.991642	0.0083581
0.99151	0.00848975
0.991236	0.00876389
0.990835	0.00916531
0.990319	0.00968136
0.989699	0.0103013
0.988984	0.0110159
0.988183	0.0118169
0.987303	0.0126972
0.986349	0.0136507
0.985328	0.0146724
0.984242	0.0157584
0.983093	0.0169066
0.981883	0.0181172
0.980607	0.0193928
0.97926	0.02074
0.977831	0.0221695
0.976302	0.0236979
0.974651	0.0253488
0.972846	0.0271544
0.970843	0.0291572
0.968588	0.0314121
0.966012	0.0339882
0.96303	0.0369705
0.959539	0.0404615
0.955419	0.0445811
0.950535	0.0494654
0.820185	0.179815
0.805095	0.194905
0.786783	0.213217
0.764663	0.235337
0.738115	0.261885
0.706553	0.293447
0.669525	0.330475
0.626866	0.373134
0.578874	0.421126
0.526463	0.473537
0.471222	0.528778
0.415304	0.584696
0.361117	0.638883
0.310908	0.689092
0.266372	0.733628
0.228448	0.771552
0.197335	0.802665
0.172679	0.827321
0.153818	0.846182
0.139997	0.860003
0.130516	0.869484
0.124812	0.875188
0.122485	0.877515
0.123307	0.876693
0.127221	0.872779
0.134323	0.865677
0.144864	0.855136
0.159233	0.840767
0.177944	0.822056
0.201604	0.798396
0.230851	0.769149
0.266265	0.733735
0.308227	0.691773
0.356749	0.643251
0.411296	0.588704
0.470666	0.529334
0.532993	0.467007
0.595912	0.404088
0.656894	0.343106
0.713646	0.286354
0.764456	0.235544
0.808368	0.191632
0.845177	0.154823
0.875262	0.124738
0.899371	0.100629
0.918409	0.0815914
0.933288	0.0667118
0.944837	0.0551627
0.953759	0.0462411
0.960625	0.0393755
0.965886	0.0341143
0.969892	0.0301075
0.972914	0.0270865
0.975154	0.0248461
0.97677	0.02323
0.977882	0.0221182
0.978582	0.0214183
0.978942	0.0210581
0.979019	0.020981
0.978859	0.0211413
0.978498	0.021502
0.977967	0.0220326
0.977292	0.0227079
0.976493	0.0235067
0.975588	0.0244119
0.97459	0.0254102
0.973508	0.026492
0.972348	0.0276524
0.971108	0.0288919
0.969783	0.0302174
0.968356	0.0316439
0.966804	0.033196
0.96509	0.0349105
0.963161	0.0368385
0.960951	0.0390486
0.95837	0.0416296
0.955307	0.044693
0.951625	0.0483753
0.947162	0.0528381
0.941736	0.0582645
0.935148	0.0648521
0.816439	0.183561
0.796687	0.203313
0.772236	0.227764
0.74218	0.25782
0.705637	0.294363
0.66193	0.33807
0.610856	0.389144
0.552999	0.447001
0.489975	0.510025
0.424441	0.575559
0.359733	0.640267
0.299194	0.700806
0.245437	0.754563
0.199901	0.800099
0.162818	0.837182
0.133534	0.866466
0.110924	0.889076
0.0937524	0.906248
0.0808823	0.919118
0.0713721	0.928628
0.0644905	0.935509
0.0596947	0.940305
0.0565976	0.943402
0.054936	0.945064
0.0545452	0.945455
0.0553398	0.94466
0.0573014	0.942699
0.0604719	0.939528
0.0649503	0.93505
0.0708938	0.929106
0.0785209	0.921479
0.0881159	0.911884
0.100034	0.899966
0.114703	0.885297
0.132622	0.867378
0.15435	0.84565
0.180473	0.819527
0.211557	0.788443
0.248069	0.751931
0.290264	0.709736
0.338058	0.661942
0.390904	0.609096
0.447711	0.552289
0.506861	0.493139
0.566347	0.433653
0.624032	0.375968
0.677961	0.322039
0.726638	0.273362
0.769184	0.230816
0.80534	0.19466
0.835353	0.164647
0.859804	0.140196
0.879437	0.120563
0.89503	0.10497
0.907309	0.0926909
0.916908	0.0830915
0.924359	0.0756407
0.930094	0.0699062
0.934458	0.0655415
0.937728	0.0622717
0.940121	0.0598786
0.94181	0.0581897
0.942932	0.0570676
0.943597	0.0564034
0.943889	0.056111
0.943877	0.0561234
0.943609	0.0563906
0.943122	0.056878
0.942433	0.0575673
0.941544	0.0584564
0.940438	0.0595622
0.939077	0.0609228
0.937399	0.0626011
0.935311	0.0646885
0.932691	0.0673093
0.929377	0.0706234
0.925172	0.0748275
0.919848	0.0801515
0.913152	0.0868479
0.904829	0.0951711
0.894655	0.105345
0.812682	0.187318
0.787701	0.212299
0.756241	0.243759
0.717082	0.282918
0.669235	0.330765
0.612346	0.387654
0.5472	0.4528
0.476087	0.523913
0.402748	0.597252
0.331693	0.668307
0.267069	0.732931
0.211652	0.788348
0.16645	0.83355
0.130972	0.869028
0.103857	0.896143
0.0834602	0.91654
0.0682345	0.931766
0.0568941	0.943106
0.0484463	0.951554
0.042155	0.957845
0.0374883	0.962512
0.0340663	0.965934
0.031621	0.968379
0.0299644	0.970036
0.0289672	0.971033
0.0285433	0.971457
0.0286391	0.971361
0.0292265	0.970773
0.0302987	0.969701
0.0318668	0.968133
0.0339593	0.966041
0.0366206	0.963379
0.0399124	0.960088
0.0439144	0.956086
0.048726	0.951274
0.0544685	0.945531
0.0612881	0.938712
0.0693583	0.930642
0.0788828	0.921117
0.0900981	0.909902
0.103273	0.896727
0.11871	0.88129
0.136732	0.863268
0.157679	0.842321
0.181875	0.818125
0.209602	0.790398
0.241044	0.758956
0.276232	0.723768
0.314979	0.685021
0.356824	0.643176
0.401009	0.598991
0.446508	0.553492
0.49211	0.50789
0.536553	0.463447
0.578681	0.421319
0.617571	0.382429
0.652618	0.347382
0.683537	0.316463
0.710329	0.289671
0.733205	0.266795
0.752508	0.247492
0.768643	0.231357
0.782031	0.217969
0.793068	0.206932
0.802115	0.197885
0.809481	0.190519
0.815425	0.184575
0.82015	0.17985
0.82381	0.17619
0.826507	0.173493
0.828286	0.171714
0.829141	0.170859
0.829007	0.170993
0.827763	0.172237
0.825231	0.174769
0.821192	0.178808
0.815403	0.184597
0.80764	0.19236
0.797742	0.202258
0.785676	0.214324
0.771576	0.228424
0.809112	0.190888
0.778369	0.221631
0.73908	0.26092
0.689799	0.310201
0.629769	0.370231
0.559646	0.440354
0.482107	0.517893
0.401843	0.598157
0.324573	0.675427
0.255397	0.744603
0.197416	0.802584
0.151363	0.848637
0.116185	0.883815
0.0899602	0.91004
0.0706417	0.929358
0.056446	0.943554
0.0459764	0.954024
0.0382011	0.961799
0.0323819	0.967618
0.0279978	0.972002
0.0246832	0.975317
0.0221808	0.977819
0.0203092	0.979691
0.0189395	0.981061
0.0179801	0.98202
0.0173659	0.982634
0.017051	0.982949
0.0170037	0.982996
0.0172031	0.982797
0.0176365	0.982363
0.0182979	0.981702
0.0191867	0.980813
0.0203068	0.979693
0.0216663	0.978334
0.0232771	0.976723
0.0251543	0.974846
0.027317	0.972683
0.0297878	0.970212
0.0325929	0.967407
0.0357634	0.964237
0.0393347	0.960665
0.043348	0.956652
0.0478508	0.952149
0.0528981	0.947102
0.0585528	0.941447
0.0648876	0.935112
0.0719846	0.928015
0.0799365	0.920064
0.088845	0.911155
0.0988195	0.901181
0.109972	0.890028
0.122411	0.877589
0.13623	0.86377
0.151495	0.848505
0.168229	0.831771
0.186394	0.813606
0.205876	0.794124
0.226479	0.773521
0.247925	0.752075
0.269869	0.730131
0.291921	0.708079
0.313679	0.686321
0.334762	0.665238
0.354835	0.645165
0.373632	0.626368
0.390961	0.609039
0.406701	0.593299
0.4208	0.5792
0.433257	0.566743
0.444111	0.555889
0.453432	0.546568
0.461307	0.538693
0.467835	0.532165
0.473125	0.526875
0.477292	0.522708
0.480459	0.519541
0.48276	0.51724
0.484338	0.515662
0.485343	0.514657
0.485928	0.514072
0.486237	0.513763
0.805961	0.194039
0.768988	0.231012
0.721143	0.278857
0.660955	0.339045
0.588437	0.411563
0.506088	0.493912
0.419206	0.580794
0.334797	0.665203
0.259327	0.740673
0.196723	0.803277
0.14782	0.85218
0.111193	0.888807
0.0844255	0.915574
0.06506	0.93494
0.0510413	0.948959
0.0408179	0.959182
0.0332794	0.966721
0.0276518	0.972348
0.0234011	0.976599
0.0201583	0.979842
0.0176673	0.982333
0.0157484	0.984252
0.0142739	0.985726
0.0131525	0.986848
0.0123179	0.987682
0.0117216	0.988278
0.0113278	0.988672
0.01111	0.98889
0.0110484	0.988952
0.0111281	0.988872
0.0113381	0.988662
0.0116702	0.98833
0.012118	0.987882
0.012677	0.987323
0.0133436	0.986656
0.014115	0.985885
0.014989	0.985011
0.0159641	0.984036
0.0170387	0.982961
0.0182117	0.981788
0.0194824	0.980518
0.0208505	0.97915
0.0223161	0.977684
0.0238805	0.976119
0.0255459	0.974454
0.0273161	0.972684
0.0291967	0.970803
0.0311959	0.968804
0.0333244	0.966676
0.0355962	0.964404
0.0380286	0.961971
0.0406424	0.959358
0.0434613	0.956539
0.0465119	0.953488
0.0498222	0.950178
0.0534198	0.94658
0.0573302	0.94267
0.0615736	0.938426
0.0661623	0.933838
0.0710975	0.928903
0.0763666	0.923633
0.081942	0.918058
0.0877808	0.912219
0.0938265	0.906174
0.100013	0.899987
0.10627	0.89373
0.112532	0.887468
0.118742	0.881258
0.124866	0.875134
0.130899	0.869101
0.13687	0.86313
0.142852	0.857148
0.148963	0.851037
0.155367	0.844633
0.162264	0.837736
0.169884	0.830116
0.178456	0.821544
0.188182	0.811818
0.199202	0.800798
0.211559	0.788441
0.225181	0.774819
0.803488	0.196512
0.759912	0.240088
0.70292	0.29708
0.631331	0.368669
0.546615	0.453385
0.453921	0.546079
0.361375	0.638625
0.277352	0.722648
0.207433	0.792567
0.153191	0.846809
0.113112	0.886888
0.0843084	0.915692
0.063824	0.936176
0.0492268	0.950773
0.0387218	0.961278
0.0310548	0.968945
0.0253714	0.974629
0.0210936	0.978906
0.0178293	0.982171
0.0153097	0.98469
0.0133487	0.986651
0.0118152	0.988185
0.0106155	0.989384
0.0096819	0.990318
0.00896446	0.991036
0.00842604	0.991574
0.00803854	0.991961
0.00778042	0.99222
0.00763491	0.992365
0.00758875	0.992411
0.00763123	0.992369
0.00775353	0.992246
0.00794817	0.992052
0.00820862	0.991791
0.00852905	0.991471
0.00890402	0.991096
0.00932843	0.990672
0.00979733	0.990203
0.0103059	0.989694
0.0108495	0.98915
0.0114236	0.988576
0.0120238	0.987976
0.0126463	0.987354
0.0132876	0.986712
0.013945	0.986055
0.0146166	0.985383
0.0153017	0.984698
0.0160006	0.983999
0.0167156	0.983284
0.0174504	0.98255
0.0182104	0.98179
0.0190031	0.980997
0.0198378	0.980162
0.0207254	0.979275
0.0216783	0.978322
0.02271	0.97729
0.0238347	0.976165
0.0250663	0.974934
0.0264182	0.973582
0.0279022	0.972098
0.0295281	0.970472
0.0313028	0.968697
0.0332304	0.96677
0.0353118	0.964688
0.0375457	0.962454
0.0399295	0.96007
0.0424612	0.957539
0.0451414	0.954859
0.0479768	0.952023
0.0509835	0.949016
0.0541906	0.945809
0.0576438	0.942356
0.0614092	0.938591
0.0655759	0.934424
0.0702574	0.929743
0.0755908	0.924409
0.081733	0.918267
0.0888529	0.911147
0.0971187	0.902881
0.10668	0.89332
0.117647	0.882353
0.801971	0.198029
0.75154	0.24846
0.684974	0.315026
0.601787	0.398213
0.505671	0.494329
0.404999	0.595001
0.310303	0.689697
0.229922	0.770078
0.167259	0.832741
0.121268	0.878732
0.0886715	0.911328
0.0658827	0.934117
0.0499241	0.950076
0.0386218	0.961378
0.030485	0.969515
0.0245187	0.975481
0.0200636	0.979936
0.0166807	0.983319
0.0140741	0.985926
0.0120418	0.987958
0.0104431	0.989557
0.00917858	0.990821
0.00817675	0.991823
0.00738527	0.992615
0.00676523	0.993235
0.00628724	0.993713
0.0059287	0.994071
0.00567196	0.994328
0.00550299	0.994497
0.0054104	0.99459
0.00538476	0.994615
0.00541807	0.994582
0.00550337	0.994497
0.00563448	0.994366
0.00580577	0.994194
0.00601201	0.993988
0.00624828	0.993752
0.0065099	0.99349
0.00679242	0.993208
0.00709162	0.992908
0.00740357	0.992596
0.00772468	0.992275
0.00805178	0.991948
0.00838225	0.991618
0.0087141	0.991286
0.00904613	0.990954
0.00937801	0.990622
0.00971044	0.99029
0.0100452	0.989955
0.0103852	0.989615
0.0107346	0.989265
0.0110988	0.988901
0.0114842	0.988516
0.0118984	0.988102
0.0123501	0.98765
0.0128484	0.987152
0.0134032	0.986597
0.0140247	0.985975
0.0147231	0.985277
0.0155083	0.984492
0.0163898	0.98361
0.0173764	0.982624
0.0184762	0.981524
0.0196966	0.980303
0.0210442	0.978956
0.0225258	0.977474
0.0241486	0.975851
0.0259211	0.974079
0.0278548	0.972145
0.0299651	0.970035
0.0322737	0.967726
0.0348098	0.96519
0.0376129	0.962387
0.040734	0.959266
0.0442379	0.955762
0.048204	0.951796
0.0527268	0.947273
0.0579146	0.942085
0.0638867	0.936113
0.0707674	0.929233
0.0786784	0.921322
0.801693	0.198307
0.744308	0.255692
0.667911	0.332089
0.573191	0.426809
0.466801	0.533199
0.36057	0.63943
0.266538	0.733462
0.191641	0.808359
0.136485	0.863515
0.0977614	0.902239
0.0711372	0.928863
0.0528519	0.947148
0.0401492	0.959851
0.0311629	0.968837
0.0246714	0.975329
0.0198825	0.980118
0.0162794	0.983721
0.0135207	0.986479
0.011377	0.988623
0.00969127	0.990309
0.00835392	0.991646
0.00728695	0.992713
0.00643384	0.993566
0.00575291	0.994247
0.00521284	0.994787
0.00478973	0.99521
0.00446499	0.995535
0.00422392	0.995776
0.00405465	0.995945
0.00394745	0.996053
0.00389414	0.996106
0.00388771	0.996112
0.00392204	0.996078
0.00399166	0.996008
0.00409162	0.995908
0.00421734	0.995783
0.00436462	0.995635
0.00452952	0.99547
0.00470839	0.995292
0.00489789	0.995102
0.00509502	0.994905
0.00529717	0.994703
0.00550217	0.994498
0.00570836	0.994292
0.0059147	0.994085
0.00612079	0.993879
0.00632698	0.993673
0.00653439	0.993466
0.00674498	0.993255
0.00696158	0.993038
0.00718787	0.992812
0.00742839	0.992572
0.00768847	0.992312
0.00797421	0.992026
0.00829235	0.991708
0.00865021	0.99135
0.00905554	0.990944
0.00951643	0.990484
0.0100411	0.989959
0.010638	0.989362
0.0113154	0.988685
0.0120815	0.987919
0.0129442	0.987056
0.0139116	0.986088
0.0149914	0.985009
0.0161917	0.983808
0.0175211	0.982479
0.018989	0.981011
0.0206066	0.979393
0.0223874	0.977613
0.0243483	0.975652
0.0265107	0.973489
0.0289015	0.971098
0.0315547	0.968445
0.0345123	0.965488
0.0378255	0.962174
0.0415555	0.958445
0.0457735	0.954226
0.0505605	0.949439
0.0560053	0.943995
0.0622017	0.937798
0.802924	0.197076
0.738664	0.261336
0.652355	0.347645
0.546349	0.453651
0.430918	0.569082
0.321255	0.678745
0.229802	0.770198
0.161092	0.838908
0.112894	0.887106
0.0802258	0.919774
0.0582535	0.941747
0.0433331	0.956667
0.0330055	0.966994
0.0256887	0.974311
0.0203791	0.979621
0.0164374	0.983563
0.0134507	0.986549
0.0111472	0.988853
0.00934441	0.990656
0.00791689	0.992083
0.00677677	0.993223
0.00586117	0.994139
0.00512424	0.994876
0.00453185	0.995468
0.00405822	0.995942
0.00368344	0.996317
0.00339192	0.996608
0.0031712	0.996829
0.00301116	0.996989
0.00290339	0.997097
0.00284081	0.997159
0.00281731	0.997183
0.00282756	0.997172
0.00286679	0.997133
0.00293074	0.997069
0.0030155	0.996985
0.00311753	0.996882
0.00323359	0.996766
0.00336077	0.996639
0.00349645	0.996504
0.00363841	0.996362
0.00378476	0.996215
0.0039341	0.996066
0.00408545	0.995915
0.0042384	0.995762
0.00439308	0.995607
0.00455025	0.99545
0.00471128	0.995289
0.00487822	0.995122
0.00505378	0.994946
0.00524134	0.994759
0.00544491	0.994555
0.00566913	0.994331
0.00591919	0.994081
0.00620082	0.993799
0.00652019	0.99348
0.00688387	0.993116
0.00729873	0.992701
0.00777191	0.992228
0.00831072	0.991689
0.0089226	0.991077
0.00961509	0.990385
0.0103958	0.989604
0.0112724	0.988728
0.0122527	0.987747
0.0133449	0.986655
0.0145575	0.985443
0.0158998	0.9841
0.0173823	0.982618
0.019017	0.980983
0.020818	0.979182
0.0228023	0.977198
0.0249906	0.975009
0.0274079	0.972592
0.0300845	0.969916
0.0330567	0.966943
0.0363675	0.963632
0.0400672	0.959933
0.0442133	0.955787
0.0488698	0.95113
0.0541067	0.945893
0.805904	0.194096
0.735054	0.264946
0.638916	0.361084
0.521961	0.478039
0.39863	0.60137
0.287167	0.712833
0.199365	0.800635
0.13679	0.86321
0.094675	0.905325
0.066918	0.933082
0.0485494	0.951451
0.0361669	0.963833
0.0276065	0.972394
0.021526	0.978474
0.0170926	0.982907
0.0137821	0.986218
0.0112581	0.988742
0.00929935	0.990701
0.00775726	0.992243
0.0065294	0.993471
0.00554365	0.994456
0.00474816	0.995252
0.00410487	0.995895
0.0035853	0.996415
0.00316776	0.996832
0.0028354	0.997165
0.00257493	0.997425
0.00237564	0.997624
0.00222877	0.997771
0.00212704	0.997873
0.00206426	0.997936
0.0020351	0.997965
0.0020349	0.997965
0.00205953	0.99794
0.00210531	0.997895
0.00216892	0.997831
0.00224738	0.997753
0.00233802	0.997662
0.00243851	0.997561
0.00254682	0.997453
0.00266126	0.997339
0.00278052	0.997219
0.0029037	0.997096
0.0030303	0.99697
0.00316032	0.99684
0.00329422	0.996706
0.00343298	0.996567
0.00357813	0.996422
0.00373173	0.996268
0.00389637	0.996104
0.00407519	0.995925
0.00427186	0.995728
0.00449054	0.995509
0.00473586	0.995264
0.00501288	0.994987
0.00532707	0.994673
0.00568426	0.994316
0.00609058	0.993909
0.00655245	0.993448
0.00707651	0.992923
0.00766962	0.99233
0.00833882	0.991661
0.00909132	0.990909
0.00993453	0.990065
0.0108761	0.989124
0.0119239	0.988076
0.0130863	0.986914
0.0143723	0.985628
0.0157916	0.984208
0.0173552	0.982645
0.0190756	0.980924
0.020967	0.979033
0.0230463	0.976954
0.0253336	0.974666
0.0278522	0.972148
0.0306299	0.96937
0.0336992	0.966301
0.0370975	0.962903
0.0408678	0.959132
0.0450583	0.954942
0.0497219	0.950278
0.810817	0.189183
0.733897	0.266103
0.628176	0.371824
0.50061	0.49939
0.370272	0.629728
0.25808	0.74192
0.17433	0.82567
0.117416	0.882584
0.080448	0.919552
0.0566332	0.943367
0.0410678	0.958932
0.0306268	0.969373
0.0234093	0.976591
0.0182683	0.981732
0.0145032	0.985497
0.0116774	0.988323
0.0095115	0.990488
0.00782212	0.992178
0.00648573	0.993514
0.00541703	0.994583
0.00455569	0.995444
0.00385817	0.996142
0.00329231	0.996708
0.00283394	0.997166
0.00246451	0.997535
0.00216958	0.99783
0.00193764	0.998062
0.0017594	0.998241
0.00162722	0.998373
0.00153471	0.998465
0.00147645	0.998524
0.00144777	0.998552
0.00144457	0.998555
0.00146327	0.998537
0.00150067	0.998499
0.00155395	0.998446
0.00162059	0.998379
0.0016984	0.998302
0.00178548	0.998215
0.00188025	0.99812
0.00198145	0.998019
0.00208818	0.997912
0.00219988	0.9978
0.00231642	0.997684
0.00243805	0.997562
0.00256545	0.997435
0.00269976	0.9973
0.00284256	0.997157
0.00299591	0.997004
0.00316231	0.996838
0.00334473	0.996655
0.00354659	0.996453
0.0037717	0.996228
0.00402434	0.995976
0.00430912	0.995691
0.00463106	0.995369
0.00499548	0.995005
0.00540805	0.994592
0.00587468	0.994125
0.0064016	0.993598
0.00699524	0.993005
0.00766229	0.992338
0.00840964	0.99159
0.00924445	0.990756
0.0101741	0.989826
0.0112063	0.988794
0.0123492	0.987651
0.0136113	0.986389
0.0150019	0.984998
0.0165311	0.983469
0.0182102	0.98179
0.0200518	0.979948
0.0220704	0.97793
0.0242827	0.975717
0.0267078	0.973292
0.0293682	0.970632
0.0322894	0.967711
0.035501	0.964499
0.0390364	0.960964
0.0429333	0.957067
0.0472329	0.952767
0.817767	0.182233
0.735565	0.264435
0.62068	0.37932
0.482769	0.517231
0.345971	0.654029
0.233582	0.766418
0.153811	0.846189
0.101892	0.898108
0.0692012	0.930799
0.0485444	0.951456
0.0351787	0.964821
0.0262466	0.973753
0.0200706	0.979929
0.01566	0.98434
0.0124177	0.987582
0.00997368	0.990026
0.00809231	0.991908
0.00661883	0.993381
0.00544886	0.994551
0.00451016	0.99549
0.00375147	0.996249
0.00313563	0.996864
0.0026351	0.997365
0.00222906	0.997771
0.00190148	0.998099
0.0016398	0.99836
0.00143397	0.998566
0.00127585	0.998724
0.00115873	0.998841
0.00107696	0.998923
0.00102576	0.998974
0.00100101	0.998999
0.000999114	0.999001
0.00101694	0.998983
0.00105171	0.998948
0.001101	0.998899
0.00116269	0.998837
0.00123495	0.998765
0.00131626	0.998684
0.00140537	0.998595
0.00150135	0.998499
0.00160362	0.998396
0.00171189	0.998288
0.00182625	0.998174
0.00194716	0.998053
0.00207546	0.997925
0.00221238	0.997788
0.00235955	0.99764
0.00251901	0.997481
0.00269319	0.997307
0.00288493	0.997115
0.00309746	0.996903
0.00333441	0.996666
0.00359974	0.9964
0.0038978	0.996102
0.00423327	0.995767
0.00461116	0.995389
0.00503678	0.994963
0.00551574	0.994484
0.00605392	0.993946
0.00665749	0.993343
0.00733284	0.992667
0.00808664	0.991913
0.0089258	0.991074
0.00985751	0.990142
0.0108893	0.989111
0.0120289	0.987971
0.0132847	0.986715
0.0146655	0.985334
0.0161808	0.983819
0.0178409	0.982159
0.0196574	0.980343
0.021643	0.978357
0.0238122	0.976188
0.0261813	0.973819
0.0287689	0.971231
0.0315962	0.968404
0.0346873	0.965313
0.0380692	0.961931
0.0417722	0.958228
0.0458295	0.954171
0.82675	0.17325
0.740355	0.259645
0.616931	0.383069
0.468831	0.531169
0.325727	0.674273
0.213198	0.786802
0.137021	0.862979
0.0893748	0.910625
0.060203	0.939797
0.042082	0.957918
0.0304602	0.96954
0.0227192	0.977281
0.0173661	0.982634
0.0135352	0.986465
0.0107103	0.98929
0.00857364	0.991426
0.0069232	0.993077
0.00562643	0.994374
0.00459387	0.995406
0.00376345	0.996237
0.00309104	0.996909
0.00254451	0.997455
0.00209998	0.9979
0.00173934	0.998261
0.00144857	0.998551
0.00121664	0.998783
0.00103472	0.998965
0.000895617	0.999104
0.000793372	0.999207
0.000722994	0.999277
0.000680237	0.99932
0.000661448	0.999339
0.000663463	0.999337
0.000683523	0.999316
0.000719222	0.999281
0.000768469	0.999232
0.000829465	0.999171
0.000900693	0.999099
0.000980916	0.999019
0.00106918	0.998931
0.00116481	0.998835
0.00126745	0.998733
0.00137704	0.998623
0.00149385	0.998506
0.00161848	0.998382
0.00175189	0.998248
0.00189538	0.998105
0.00205061	0.997949
0.00221961	0.99778
0.00240476	0.997595
0.00260882	0.997391
0.00283489	0.997165
0.00308641	0.996914
0.0033672	0.996633
0.00368137	0.996319
0.00403339	0.995967
0.00442803	0.995572
0.00487037	0.99513
0.00536577	0.994634
0.00591989	0.99408
0.00653866	0.993461
0.00722829	0.992772
0.00799522	0.992005
0.00884619	0.991154
0.0097882	0.990212
0.0108285	0.989171
0.0119748	0.988025
0.013235	0.986765
0.0146177	0.985382
0.0161317	0.983868
0.0177868	0.982213
0.0195936	0.980406
0.0215637	0.978436
0.0237098	0.97629
0.0260462	0.973954
0.0285891	0.971411
0.0313564	0.968644
0.0343682	0.965632
0.0376471	0.962353
0.041218	0.958782
0.0451084	0.954892
0.837632	0.162368
0.748453	0.251547
0.617382	0.382618
0.45915	0.54085
0.309481	0.690519
0.196467	0.803533
0.123304	0.876696
0.0792209	0.920779
0.0529259	0.947074
0.0368494	0.963151
0.0266246	0.973375
0.019837	0.980163
0.0151447	0.984855
0.0117819	0.988218
0.00929647	0.990704
0.00741166	0.992588
0.00595194	0.994048
0.0048023	0.995198
0.00388506	0.996115
0.00314626	0.996854
0.00254744	0.997453
0.00206055	0.997939
0.00166465	0.998335
0.00134384	0.998656
0.00108575	0.998914
0.000880635	0.999119
0.000720664	0.999279
0.000599437	0.999401
0.000511655	0.999488
0.000452869	0.999547
0.000419295	0.999581
0.00040769	0.999592
0.000415252	0.999585
0.000439553	0.99956
0.000478496	0.999522
0.000530278	0.99947
0.000593374	0.999407
0.000666524	0.999333
0.000748736	0.999251
0.000839283	0.999161
0.000937709	0.999062
0.00104384	0.998956
0.00115779	0.998842
0.00127998	0.99872
0.00141113	0.998589
0.00155227	0.998448
0.00170478	0.998295
0.00187034	0.99813
0.00205098	0.997949
0.00224904	0.997751
0.00246721	0.997533
0.00270851	0.997291
0.00297628	0.997024
0.00327418	0.996726
0.0036062	0.996394
0.00397663	0.996023
0.00439007	0.99561
0.00485142	0.995149
0.00536589	0.994634
0.00593894	0.994061
0.00657634	0.993424
0.00728411	0.992716
0.00806855	0.991931
0.00893623	0.991064
0.00989396	0.990106
0.0109489	0.989051
0.0121083	0.987892
0.0133802	0.98662
0.0147724	0.985228
0.0162937	0.983706
0.0179533	0.982047
0.0197609	0.980239
0.0217272	0.978273
0.0238638	0.976136
0.0261835	0.973817
0.0287003	0.9713
0.03143	0.96857
0.0343898	0.96561
0.0375988	0.962401
0.0410783	0.958922
0.044851	0.955149
0.850135	0.149865
0.759895	0.240105
0.622433	0.377567
0.454071	0.545929
0.297178	0.702822
0.182986	0.817014
0.112133	0.887867
0.0709458	0.929054
0.0469886	0.953011
0.0325667	0.967433
0.0234713	0.976529
0.0174563	0.982544
0.013302	0.986698
0.0103228	0.989677
0.00811756	0.991882
0.00644212	0.993558
0.00514217	0.994858
0.00411671	0.995883
0.00329754	0.996702
0.00263723	0.997363
0.00210193	0.997898
0.00166691	0.998333
0.00131367	0.998686
0.00102813	0.998972
0.000799294	0.999201
0.000618496	0.999382
0.000478743	0.999521
0.000374318	0.999626
0.00030048	0.9997
0.000253249	0.999747
0.000229245	0.999771
0.000225575	0.999774
0.000239756	0.99976
0.000269647	0.99973
0.000313418	0.999687
0.000369512	0.99963
0.00043664	0.999563
0.000513764	0.999486
0.000600095	0.9994
0.000695099	0.999305
0.000798498	0.999202
0.000910277	0.99909
0.00103069	0.998969
0.00116028	0.99884
0.00129986	0.9987
0.00145055	0.998549
0.00161376	0.998386
0.00179121	0.998209
0.00198492	0.998015
0.00219723	0.997803
0.00243079	0.997569
0.00268853	0.997311
0.00297373	0.997026
0.00328996	0.99671
0.00364108	0.996359
0.00403129	0.995969
0.00446504	0.995535
0.00494712	0.995053
0.00548258	0.994517
0.00607676	0.993923
0.00673528	0.993265
0.00746404	0.992536
0.00826917	0.991731
0.00915711	0.990843
0.0101345	0.989865
0.0112083	0.988792
0.0123858	0.987614
0.0136743	0.986326
0.0150819	0.984918
0.0166167	0.983383
0.0182875	0.981713
0.0201034	0.979897
0.0220745	0.977926
0.0242112	0.975789
0.0265253	0.973475
0.0290294	0.970971
0.0317371	0.968263
0.0346638	0.965336
0.037826	0.962174
0.0412417	0.958758
0.0449307	0.955069
0.86384	0.13616
0.774525	0.225475
0.632395	0.367605
0.453972	0.546028
0.288814	0.711186
0.172432	0.827568
0.103097	0.896903
0.0641867	0.935813
0.0421138	0.957886
0.0290338	0.970966
0.0208581	0.979142
0.0154755	0.984525
0.0117643	0.988236
0.00910309	0.990897
0.0071318	0.992868
0.00563248	0.994368
0.00446791	0.995532
0.00354842	0.996452
0.0028135	0.997186
0.00222109	0.997779
0.00174114	0.998259
0.00135165	0.998648
0.00103616	0.998964
0.000782079	0.999218
0.000579615	0.99942
0.000420989	0.999579
0.000299934	0.9997
0.000211317	0.999789
0.000150881	0.999849
0.000115052	0.999885
0.000100801	0.999899
0.000105546	0.999894
0.000127078	0.999873
0.000163511	0.999836
0.000213245	0.999787
0.000274942	0.999725
0.000347515	0.999652
0.000430114	0.99957
0.000522131	0.999478
0.000623195	0.999377
0.000733177	0.999267
0.000852199	0.999148
0.000980639	0.999019
0.00111913	0.998881
0.00126859	0.998731
0.00143018	0.99857
0.00160538	0.998395
0.00179593	0.998204
0.00200386	0.997996
0.0022315	0.997768
0.00248146	0.997519
0.00275666	0.997243
0.0030603	0.99694
0.00339588	0.996604
0.0037672	0.996233
0.00417835	0.995822
0.00463371	0.995366
0.00513794	0.994862
0.005696	0.994304
0.00631312	0.993687
0.0069948	0.993005
0.00774681	0.992253
0.00857517	0.991425
0.00948617	0.990514
0.0104863	0.989514
0.0115824	0.988418
0.0127815	0.987218
0.0140909	0.985909
0.0155181	0.984482
0.0170712	0.982929
0.0187584	0.981242
0.0205884	0.979412
0.0225706	0.977429
0.0247148	0.975285
0.0270316	0.972968
0.0295325	0.970468
0.0322298	0.96777
0.035137	0.964863
0.0382687	0.961731
0.0416407	0.958359
0.0452699	0.95473
0.878215	0.121785
0.791958	0.208042
0.647446	0.352554
0.459282	0.540718
0.284481	0.715519
0.164579	0.835421
0.0958871	0.904113
0.0586745	0.941326
0.0380988	0.961901
0.0261057	0.973894
0.0186824	0.981318
0.0138211	0.986179
0.010478	0.989522
0.00808295	0.991917
0.00630887	0.993691
0.00495908	0.995041
0.00391023	0.99609
0.00308193	0.996918
0.00242001	0.99758
0.00188681	0.998113
0.00145544	0.998545
0.0011062	0.998894
0.000824314	0.999176
0.000598499	0.999402
0.00041994	0.99958
0.000281638	0.999718
0.000177946	0.999822
0.000104239	0.999896
5.66776e-05	0.999943
3.2046e-05	0.999968
2.7624e-05	0.999972
4.11011e-05	0.999959
7.0513e-05	0.999929
0.000114195	0.999886
0.000170754	0.999829
0.000239041	0.999761
0.000318148	0.999682
0.000407391	0.999593
0.000506316	0.999494
0.000614695	0.999385
0.000732532	0.999267
0.000860067	0.99914
0.000997779	0.999002
0.0011464	0.998854
0.00130691	0.998693
0.00148055	0.998519
0.00166882	0.998331
0.0018735	0.998126
0.00209665	0.997903
0.00234057	0.997659
0.00260789	0.997392
0.00290147	0.997099
0.0032245	0.996776
0.00358041	0.99642
0.00397297	0.996027
0.00440617	0.995594
0.00488434	0.995116
0.00541205	0.994588
0.00599417	0.994006
0.00663584	0.993364
0.00734246	0.992658
0.00811969	0.99188
0.00897345	0.991027
0.00990988	0.99009
0.0109354	0.989065
0.0120566	0.987943
0.0132803	0.98672
0.0146138	0.985386
0.0160642	0.983936
0.0176393	0.982361
0.019347	0.980653
0.0211957	0.978804
0.023194	0.976806
0.0253512	0.974649
0.0276772	0.972323
0.0301823	0.969818
0.0328778	0.967122
0.0357759	0.964224
0.0388893	0.961111
0.0422321	0.957768
0.0458193	0.954181
0.89267	0.10733
0.811565	0.188435
0.667552	0.332448
0.470482	0.529518
0.284394	0.715606
0.159303	0.840697
0.090281	0.909719
0.0542109	0.945789
0.0347949	0.965205
0.0236764	0.976324
0.0168692	0.983131
0.0124396	0.98756
0.009404	0.990596
0.00723313	0.992767
0.00562643	0.994374
0.00440445	0.995596
0.00345518	0.996545
0.00270587	0.997294
0.00210757	0.997892
0.00162631	0.998374
0.00123784	0.998762
0.000924367	0.999076
0.000672585	0.999327
0.000472288	0.999528
0.000315512	0.999684
0.000195929	0.999804
0.000108428	0.999892
4.88247e-05	0.999951
1.365e-05	0.999986
0	1
5.42766e-06	0.999995
2.78637e-05	0.999972
6.55604e-05	0.999934
0.000117051	0.999883
0.000181124	0.999819
0.000256801	0.999743
0.00034333	0.999657
0.000440175	0.99956
0.000547019	0.999453
0.000663761	0.999336
0.00079052	0.999209
0.000927641	0.999072
0.0010757	0.998924
0.0012355	0.998765
0.0014081	0.998592
0.00159479	0.998405
0.00179712	0.998203
0.00201691	0.997983
0.00225621	0.997744
0.00251735	0.997483
0.00280295	0.997197
0.00311586	0.996884
0.00345923	0.996541
0.00383647	0.996164
0.0042513	0.995749
[truncated: 4,562 more rows]

## Sheet: fig2_g_5
Phase_1	Phase_2
0.902398	0.0976015
0.906646	0.0933544
0.911224	0.0887764
0.916132	0.0838683
0.921354	0.0786458
0.926858	0.073142
0.93259	0.0674098
0.938478	0.0615223
0.944429	0.0555706
0.95034	0.0496598
0.956098	0.0439018
0.961594	0.0384061
0.96673	0.0332699
0.971431	0.0285692
0.975647	0.0243533
0.979358	0.0206423
0.98257	0.0174295
0.985314	0.0146865
0.98763	0.0123697
0.989572	0.0104277
0.991193	0.00880703
0.992544	0.00745607
0.993672	0.00632823
0.994617	0.00538295
0.995414	0.00458611
0.99609	0.00390969
0.996669	0.0033311
0.997168	0.00283246
0.9976	0.00239974
0.997978	0.00202208
0.998309	0.0016911
0.9986	0.0014004
0.998855	0.00114509
0.999079	0.000921453
0.999273	0.000726663
0.999441	0.000558572
0.999584	0.000415552
0.999704	0.00029637
0.9998	0.0002001
0.999874	0.000126059
0.999926	7.37638e-05
0.999957	4.2893e-05
0.999967	3.32699e-05
0.999955	4.48459e-05
0.999922	7.76916e-05
0.999868	0.000131992
0.999792	0.000208046
0.999694	0.000306262
0.999573	0.000427166
0.999429	0.0005714
0.99926	0.000739729
0.999067	0.000933049
0.998848	0.00115239
0.998601	0.00139892
0.998326	0.00167398
0.998021	0.00197906
0.997684	0.00231584
0.997314	0.0026862
0.996908	0.00309222
0.996464	0.00353625
0.995979	0.00402089
0.995451	0.00454901
0.994876	0.00512386
0.994251	0.00574902
0.993571	0.0064285
0.992833	0.00716678
0.992031	0.00796886
0.99116	0.00884033
0.990213	0.00978744
0.989183	0.0108172
0.988063	0.0119374
0.986843	0.0131569
0.985515	0.0144854
0.984066	0.0159339
0.982485	0.0175147
0.980759	0.0192413
0.978871	0.0211289
0.976806	0.0231941
0.974545	0.0254554
0.972067	0.027933
0.969351	0.030649
0.903066	0.0969335
0.906355	0.0936454
0.909959	0.0900407
0.913906	0.0860942
0.918209	0.0817908
0.922871	0.0771288
0.927875	0.0721246
0.933184	0.0668159
0.938735	0.0612647
0.944443	0.0555566
0.950201	0.0497986
0.955888	0.0441117
0.961379	0.0386208
0.966557	0.0334429
0.971325	0.0286746
0.975617	0.0243834
0.979397	0.0206033
0.982664	0.0173357
0.985445	0.0145552
0.987783	0.0122174
0.989732	0.0102677
0.991351	0.00864857
0.992695	0.00730482
0.993813	0.00618666
0.994749	0.00525134
0.995537	0.00446336
0.996206	0.00379402
0.996779	0.0032206
0.997275	0.00272539
0.997705	0.00229476
0.998082	0.0019183
0.998412	0.00158811
0.998702	0.00129824
0.998956	0.00104417
0.999178	0.000822476
0.999369	0.000630553
0.999534	0.000466412
0.999671	0.000328519
0.999784	0.000215693
0.999873	0.000127028
0.999938	6.18345e-05
0.99998	1.96082e-05
1	0
0.999997	2.8017e-06
0.999972	2.79352e-05
0.999925	7.54464e-05
0.999854	0.000145503
0.999762	0.000238391
0.999645	0.000354522
0.999506	0.00049443
0.999341	0.000658777
0.999152	0.00084836
0.998936	0.00106412
0.998693	0.00130714
0.998421	0.00157866
0.99812	0.00188012
0.997787	0.00221311
0.997421	0.00257945
0.997019	0.00298118
0.996579	0.00342059
0.9961	0.00390024
0.995577	0.00442303
0.995008	0.00499218
0.994389	0.00561135
0.993715	0.00628462
0.992983	0.0070166
0.992188	0.00781248
0.991322	0.00867812
0.99038	0.00962011
0.989354	0.0106459
0.988236	0.0117639
0.987016	0.0129837
0.985684	0.0143159
0.984227	0.0157727
0.982632	0.0173675
0.980884	0.0191158
0.978966	0.0210344
0.976858	0.0231425
0.974539	0.0254611
0.971987	0.0280135
0.969175	0.0308251
0.903501	0.0964992
0.90562	0.0943801
0.907984	0.0920157
0.91064	0.0893598
0.913633	0.0863672
0.917002	0.0829976
0.92078	0.0792198
0.924982	0.0750176
0.929604	0.0703957
0.934614	0.0653856
0.93995	0.0600495
0.945518	0.0544821
0.951194	0.0488064
0.956835	0.0431651
0.962293	0.0377066
0.967432	0.0325678
0.972141	0.0278587
0.976349	0.0236514
0.980024	0.0199763
0.983174	0.0168259
0.985836	0.014164
0.988063	0.0119365
0.989918	0.010082
0.991461	0.00853924
0.992748	0.00725211
0.993828	0.00617226
0.99474	0.00525958
0.995518	0.00448187
0.996186	0.0038138
0.996764	0.00323577
0.997267	0.00273275
0.997707	0.00229329
0.998091	0.00190865
0.998428	0.00157214
0.998721	0.00127861
0.998976	0.00102403
0.999195	0.000805216
0.99938	0.000619638
0.999535	0.000465251
0.99966	0.000340392
0.999756	0.000243711
0.999826	0.00017412
0.999869	0.000130749
0.999887	0.000112929
0.99988	0.000120171
0.999848	0.000152154
0.999791	0.000208717
0.99971	0.000289852
0.999604	0.000395704
0.999473	0.000526567
0.999317	0.000682886
0.999135	0.00086526
0.998926	0.00107444
0.998689	0.00131136
0.998423	0.0015771
0.998127	0.00187295
0.9978	0.00220038
0.997439	0.00256109
0.997043	0.00295702
0.99661	0.00339039
0.996136	0.00386369
0.99562	0.00437979
0.995058	0.00494191
0.994446	0.00555375
0.993781	0.00621948
0.993056	0.00694385
0.992268	0.0077323
0.991409	0.00859099
0.990473	0.00952696
0.989452	0.0105483
0.988336	0.011664
0.987115	0.0128848
0.985778	0.0142223
0.98431	0.0156903
0.982696	0.0173039
0.980919	0.0190807
0.97896	0.0210403
0.976795	0.0232047
0.974401	0.0255986
0.971751	0.0282493
0.968813	0.031187
0.903697	0.0963029
0.904395	0.0956047
0.905178	0.0948223
0.906095	0.0939047
0.907207	0.0927929
0.90858	0.09142
0.910286	0.0897136
0.912402	0.0875983
0.914998	0.0850016
0.918139	0.0818612
0.921866	0.0781341
0.926192	0.0738078
0.931089	0.0689108
0.93648	0.0635201
0.942237	0.0577627
0.948192	0.0518082
0.954149	0.045851
0.959914	0.0400861
0.965317	0.0346827
0.970236	0.0297638
0.974603	0.0253972
0.978402	0.0215984
0.981658	0.0183422
0.984422	0.0155775
0.986759	0.0132413
0.988731	0.0112689
0.9904	0.00960049
0.991816	0.00818411
0.993024	0.00697627
0.994058	0.0059416
0.994948	0.00505174
0.995716	0.0042841
0.996379	0.0036207
0.996953	0.00304715
0.997448	0.00255188
0.997874	0.0021255
0.99824	0.00176032
0.99855	0.00144998
0.998811	0.00118921
0.999026	0.000973615
0.9992	0.000799518
0.999336	0.00066385
0.999436	0.000564058
0.999502	0.000498037
0.999536	0.000464069
0.999539	0.000460786
0.999513	0.000487126
0.999458	0.000542307
0.999374	0.000625806
0.999263	0.000737336
0.999123	0.000876836
0.998956	0.00104446
0.998759	0.00124057
0.998534	0.00146574
0.998279	0.00172076
0.997993	0.00200663
0.997675	0.00232457
0.997324	0.00267608
0.996937	0.00306291
0.996513	0.0034871
0.996049	0.00395105
0.995542	0.00445753
0.99499	0.00500974
0.994389	0.00561138
0.993733	0.00626673
0.993019	0.00698072
0.992241	0.00775906
0.991392	0.00860833
0.990464	0.00953614
0.989449	0.0105513
0.988336	0.0116639
0.987114	0.0128857
0.98577	0.0142302
0.984287	0.0157129
0.982648	0.0173515
0.980834	0.0191665
0.978819	0.0211809
0.976579	0.0234211
0.974083	0.0259165
0.9713	0.0287002
0.968191	0.0318088
0.90366	0.0963404
0.902637	0.0973625
0.901405	0.0985952
0.899978	0.100022
0.898386	0.101614
0.896669	0.103331
0.89489	0.10511
0.893131	0.106869
0.8915	0.1085
0.890135	0.109865
0.889199	0.110801
0.888881	0.111119
0.88938	0.11062
0.890894	0.109106
0.893589	0.106411
0.897572	0.102428
0.902856	0.0971444
0.90934	0.0906599
0.916803	0.0831968
0.924924	0.0750762
0.933326	0.0666738
0.941638	0.0583618
0.949544	0.0504556
0.956819	0.0431813
0.963332	0.0366675
0.969042	0.0309579
0.973966	0.0260336
0.978163	0.0218366
0.981711	0.018289
0.984693	0.0153066
0.987192	0.012808
0.989282	0.0107184
0.991028	0.00897224
0.992487	0.00751334
0.993706	0.00629446
0.994724	0.00527637
0.995573	0.00442673
0.996281	0.00371904
0.996868	0.00313164
0.997353	0.00264689
0.99775	0.00225041
0.99807	0.00193049
0.998322	0.0016776
0.998516	0.00148401
0.998657	0.00134342
0.998749	0.00125076
0.998798	0.00120193
0.998806	0.00119369
0.998777	0.00122344
0.998711	0.00128924
0.99861	0.00138959
0.998477	0.00152347
0.99831	0.00169025
0.99811	0.00188964
0.997878	0.00212171
0.997613	0.00238684
0.997314	0.0026857
0.996981	0.00301933
0.996611	0.00338908
0.996203	0.00379667
0.995756	0.00424424
0.995266	0.00473435
0.99473	0.00527009
0.994145	0.00585515
0.993506	0.00649387
0.992809	0.0071914
0.992046	0.0079538
0.991212	0.00878817
0.990297	0.00970291
0.989292	0.0107078
0.988186	0.0118144
0.986964	0.0130361
0.985611	0.0143887
0.98411	0.0158903
0.982438	0.0175624
0.980571	0.0194293
0.978481	0.0215193
0.976135	0.0238648
0.973498	0.0265023
0.970527	0.0294731
0.967177	0.032823
0.903404	0.0965962
0.900312	0.0996884
0.896521	0.103479
0.891941	0.108059
0.886471	0.113529
0.880005	0.119995
0.872439	0.127561
0.863681	0.136319
0.853665	0.146335
0.842374	0.157626
0.82987	0.17013
0.816324	0.183676
0.802051	0.197949
0.787541	0.212459
0.773467	0.226533
0.76068	0.23932
0.750158	0.249842
0.742931	0.257069
0.73997	0.26003
0.742051	0.257949
0.749615	0.250385
0.76264	0.23736
0.780567	0.219433
0.80231	0.19769
0.826391	0.173609
0.851178	0.148822
0.87516	0.12484
0.897173	0.102827
0.916511	0.0834892
0.932904	0.0670962
0.94642	0.0535796
0.957338	0.0426617
0.966031	0.033969
0.972889	0.0271109
0.978273	0.0217272
0.982492	0.0175078
0.985801	0.0141988
0.988402	0.011598
0.990452	0.00954779
0.992073	0.00792701
0.993357	0.00664293
0.994375	0.00562495
0.995181	0.00481927
0.995815	0.00418486
0.99631	0.00369028
0.996689	0.00331139
0.99697	0.00302953
0.99717	0.00283027
0.997298	0.00270238
0.997363	0.00263715
0.997372	0.00262779
0.997331	0.00266906
0.997243	0.00275697
0.997111	0.00288851
0.996938	0.00306151
0.996725	0.00327455
0.996473	0.00352681
0.996182	0.00381808
0.995851	0.00414867
0.995481	0.00451949
0.995068	0.00493197
0.994612	0.00538819
0.994109	0.00589088
0.993556	0.00644351
0.99295	0.00705043
0.992283	0.00771697
0.99155	0.00844961
0.990744	0.0092562
0.989854	0.0101461
0.988869	0.0111307
0.987777	0.0122234
0.98656	0.0134402
0.9852	0.0148001
0.983675	0.0163254
0.981957	0.0180427
0.980017	0.0199828
0.977818	0.0221815
0.975319	0.0246806
0.972473	0.0275274
0.969224	0.0307758
0.965514	0.0344857
0.902961	0.0970392
0.897399	0.102601
0.890384	0.109616
0.88159	0.11841
0.870612	0.129388
0.856964	0.143036
0.840073	0.159927
0.819305	0.180695
0.794009	0.205991
0.763615	0.236385
0.72777	0.27223
0.686529	0.313471
0.64053	0.35947
0.5911	0.4089
0.540202	0.459798
0.490198	0.509802
0.443475	0.556525
0.402076	0.597924
0.367475	0.632525
0.340543	0.659457
0.32169	0.67831
0.311084	0.688916
0.308867	0.691133
0.315318	0.684682
0.330932	0.669068
0.356375	0.643625
0.392299	0.607701
0.438964	0.561036
0.495695	0.504305
0.560366	0.439634
0.629252	0.370748
0.697579	0.302421
0.760692	0.239308
0.81525	0.18475
0.859801	0.140199
0.894582	0.105418
0.920875	0.0791251
0.940349	0.0596512
0.95462	0.0453799
0.965047	0.0349534
0.972682	0.0273184
0.978305	0.021695
0.982479	0.0175211
0.985603	0.0143972
0.987959	0.012041
0.989747	0.0102527
0.99111	0.0088904
0.992147	0.00785253
0.992934	0.00706577
0.993523	0.00647666
0.993954	0.00604585
0.994256	0.00574411
0.99445	0.00554955
0.994554	0.00544568
0.99458	0.00542007
0.994537	0.00546333
0.994432	0.00556848
0.99427	0.00573044
0.994054	0.00594572
0.993788	0.00621217
0.993471	0.00652886
0.993104	0.00689601
0.992685	0.00731496
0.992212	0.00778825
0.99168	0.00831969
0.991085	0.0089145
0.99042	0.0095795
0.989677	0.0103234
0.988843	0.011157
0.987906	0.0120937
0.98685	0.01315
0.985654	0.0143457
0.984295	0.0157051
0.982743	0.0172571
0.980964	0.0190365
0.978915	0.0210845
0.97655	0.0234498
0.973811	0.0261891
0.970632	0.0293679
0.966939	0.0330608
0.962649	0.0373507
0.902382	0.0976181
0.893906	0.106094
0.882868	0.117132
0.86851	0.13149
0.849852	0.150148
0.825671	0.174329
0.794533	0.205467
0.754933	0.245067
0.705618	0.294382
0.64611	0.35389
0.57735	0.42265
0.502144	0.497856
0.424979	0.575021
0.351041	0.648959
0.284803	0.715197
0.228943	0.771057
0.184124	0.815876
0.149495	0.850505
0.123454	0.876546
0.104256	0.895744
0.0903611	0.909639
0.0805523	0.919448
0.0739448	0.926055
0.0699407	0.930059
0.0681827	0.931817
0.0685202	0.93148
0.0709946	0.929005
0.0758487	0.924151
0.0835608	0.916439
0.0949074	0.905093
0.111052	0.888948
0.13365	0.86635
0.164911	0.835089
0.207505	0.792495
0.264091	0.735909
0.336222	0.663778
0.422729	0.577271
0.518479	0.481521
0.615008	0.384992
0.703395	0.296605
0.777545	0.222455
0.835519	0.164481
0.878635	0.121365
0.909742	0.0902579
0.931864	0.0681359
0.947555	0.0524454
0.95874	0.0412605
0.966789	0.0332109
0.97265	0.0273497
0.97697	0.0230304
0.980188	0.0198117
0.982609	0.0173911
0.984441	0.015559
0.985831	0.0141686
0.986884	0.0131158
0.987674	0.0123259
0.988255	0.0117448
0.988667	0.0113328
0.988939	0.0110608
0.989093	0.0109074
0.989143	0.0108572
0.9891	0.0108996
0.988972	0.0110276
0.988762	0.0112376
0.988471	0.011529
0.988096	0.0119042
0.987632	0.0123684
0.98707	0.0129302
0.986398	0.0136016
0.985601	0.0143985
0.984658	0.0153418
0.983542	0.0164577
0.982221	0.0177788
0.980654	0.0193458
0.978792	0.0212081
0.976574	0.0234256
0.97393	0.0260701
0.970774	0.0292263
0.967008	0.0329925
0.96252	0.0374803
0.957187	0.0428127
0.901742	0.0982578
0.889879	0.110121
0.873892	0.126108
0.85232	0.14768
0.823248	0.176752
0.784354	0.215646
0.733213	0.266787
0.668054	0.331946
0.589022	0.410978
0.499463	0.500537
0.406157	0.593843
0.317574	0.682426
0.240832	0.759168
0.179449	0.820551
0.133256	0.866744
0.0998461	0.900154
0.0761717	0.923828
0.0594891	0.940511
0.0476838	0.952316
0.0392516	0.960748
0.0331648	0.966835
0.0287337	0.971266
0.0254981	0.974502
0.0231512	0.976849
0.0214896	0.97851
0.0203807	0.979619
0.0197425	0.980257
0.0195315	0.980469
0.0197364	0.980264
0.0203772	0.979623
0.0215067	0.978493
0.0232191	0.976781
0.0256629	0.974337
0.0290637	0.970936
0.0337597	0.96624
0.0402566	0.959743
0.0493108	0.950689
0.0620476	0.937952
0.0801134	0.919887
0.105825	0.894175
0.142192	0.857808
0.192557	0.807443
0.259507	0.740493
0.343024	0.656976
0.438801	0.561199
0.538499	0.461501
0.632603	0.367397
0.714006	0.285994
0.779733	0.220267
0.830307	0.169693
0.868108	0.131892
0.895974	0.104026
0.916458	0.0835416
0.931585	0.0684147
0.942855	0.0571449
0.951345	0.0486553
0.957816	0.0421838
0.962806	0.0371938
0.966694	0.0333059
0.969749	0.0302508
0.972164	0.0278358
0.974078	0.0259222
0.97559	0.02441
0.976773	0.0232274
0.977676	0.022324
0.978335	0.0216654
0.978769	0.0212309
0.978989	0.0210109
0.978994	0.0210063
0.978772	0.0212281
0.978302	0.0216978
0.977552	0.0224483
0.976475	0.0235254
0.97501	0.0249897
0.973081	0.0269194
0.970588	0.029412
0.967413	0.0325872
0.963412	0.0365877
0.958421	0.0415785
0.952258	0.0477425
0.944729	0.055271
0.901143	0.0988567
0.885412	0.114588
0.86345	0.13655
0.83275	0.16725
0.790104	0.209896
0.732028	0.267972
0.656024	0.343976
0.562817	0.437183
0.458455	0.541545
0.353865	0.646135
0.260673	0.739327
0.18612	0.81388
0.13131	0.86869
0.0931743	0.906826
0.0673482	0.932652
0.0499486	0.950051
0.0381144	0.961886
0.029921	0.970079
0.0241254	0.975875
0.0199347	0.980065
0.0168416	0.983158
0.0145174	0.985483
0.012746	0.987254
0.0113828	0.988617
0.0103294	0.989671
0.00951842	0.990482
0.0089031	0.991097
0.00845153	0.991548
0.00814249	0.991858
0.00796309	0.992037
0.00790731	0.992093
0.00797541	0.992025
0.00817395	0.991826
0.00851653	0.991483
0.00902518	0.990975
0.00973286	0.990267
0.0106872	0.989313
0.0119563	0.988044
0.0136374	0.986363
0.01587	0.98413
0.0188551	0.981145
0.0228847	0.977115
0.0283837	0.971616
0.0359686	0.964031
0.0465233	0.953477
0.0612812	0.938719
0.0818791	0.918121
0.110308	0.889692
0.148649	0.851351
0.198494	0.801506
0.260138	0.739862
0.33188	0.66812
0.409977	0.590023
0.489462	0.510538
0.565477	0.434523
0.634394	0.365606
0.694276	0.305724
0.744696	0.255304
0.786252	0.213748
0.820057	0.179943
0.847379	0.152621
0.869421	0.130579
0.887228	0.112772
0.901658	0.0983424
0.913391	0.0866093
0.922956	0.0770445
0.930753	0.0692469
0.937081	0.0629185
0.942155	0.0578449
0.946119	0.0538808
0.94906	0.0509396
0.951013	0.0489874
0.95196	0.0480395
0.951839	0.0481606
0.950534	0.0494656
0.947879	0.0521211
0.943657	0.0563434
0.93761	0.0623903
0.92946	0.0705398
0.918945	0.0810552
0.905864	0.0941357
0.900714	0.0992857
0.880665	0.119335
0.851652	0.148348
0.809752	0.190248
0.750283	0.249717
0.669342	0.330658
0.567079	0.432921
0.4512	0.5488
0.336414	0.663586
0.237638	0.762362
0.162541	0.837459
0.110371	0.889629
0.0759485	0.924052
0.0536427	0.946357
0.0391074	0.960893
0.0294472	0.970553
0.0228544	0.977146
0.0182243	0.981776
0.0148802	0.98512
0.0124018	0.987598
0.0105226	0.989477
0.00906927	0.990931
0.00792699	0.992073
0.00701763	0.992982
0.00628704	0.993713
0.00569707	0.994303
0.0052204	0.99478
0.00483734	0.995163
0.00453364	0.995466
0.00429912	0.995701
0.00412667	0.995873
0.00401173	0.995988
0.00395187	0.996048
0.0039466	0.996053
0.00399738	0.996003
0.00410768	0.995892
0.00428327	0.995717
0.00453263	0.995467
0.00486761	0.995132
0.00530431	0.994696
0.00586436	0.994136
0.00657673	0.993423
0.00748011	0.99252
0.00862624	0.991374
0.0100844	0.989916
0.0119475	0.988053
0.0143396	0.98566
0.0174263	0.982574
0.0214258	0.978574
0.0266225	0.973378
0.033378	0.966622
0.0421387	0.957861
0.0534307	0.946569
0.0678379	0.932162
0.0859529	0.914047
0.108303	0.891697
0.135255	0.864745
0.166923	0.833077
0.2031	0.7969
0.243243	0.756757
0.286519	0.713481
0.331902	0.668098
0.378293	0.621707
0.424636	0.575364
0.470006	0.529994
0.513653	0.486347
0.555011	0.444989
0.593668	0.406332
0.629326	0.370674
0.661746	0.338254
0.690694	0.309306
0.715898	0.284102
0.737013	0.262987
0.75362	0.24638
0.765256	0.234744
0.771485	0.228515
0.772011	0.227989
0.766804	0.233196
0.75621	0.24379
0.740978	0.259022
0.722176	0.277824
0.900608	0.0993918
0.875866	0.124134
0.838756	0.161244
0.783604	0.216396
0.704492	0.295508
0.599102	0.400898
0.474362	0.525638
0.347811	0.652189
0.239016	0.760984
0.158175	0.841825
0.103994	0.896006
0.0696164	0.930384
0.0481184	0.951882
0.0345086	0.965491
0.0256572	0.974343
0.0197069	0.980293
0.0155679	0.984432
0.0125938	0.987406
0.0103931	0.989607
0.00872168	0.991278
0.00742366	0.992576
0.00639636	0.993604
0.00557055	0.994429
0.00489839	0.995102
0.00434616	0.995654
0.00388957	0.99611
0.00351092	0.996489
0.0031971	0.996803
0.00293835	0.997062
0.00272736	0.997273
0.00255874	0.997441
0.00242855	0.997571
0.00233407	0.997666
0.00227362	0.997726
0.00224642	0.997754
0.00225259	0.997747
0.00229308	0.997707
0.00236978	0.99763
0.00248554	0.997514
0.00264433	0.997356
0.00285141	0.997149
0.00311357	0.996886
0.00343938	0.996561
0.00383965	0.99616
0.00432778	0.995672
0.00492036	0.99508
0.00563778	0.994362
0.00650493	0.993495
0.00755194	0.992448
0.00881494	0.991185
0.0103366	0.989663
0.0121667	0.987833
0.0143617	0.985638
0.0169844	0.983016
0.0201016	0.979898
0.023782	0.976218
0.028091	0.971909
0.0330861	0.966914
0.0388096	0.96119
0.0452826	0.954717
0.0524979	0.947502
0.0604156	0.939584
0.06896	0.93104
0.0780202	0.92198
0.0874532	0.912547
0.0970905	0.902909
0.106748	0.893252
0.116238	0.883762
0.125383	0.874617
0.134038	0.865962
0.142107	0.857893
0.149577	0.850423
0.156545	0.843455
0.163256	0.836744
0.170121	0.829879
0.177705	0.822295
0.186641	0.813359
0.197465	0.802535
0.210405	0.789595
0.225234	0.774766
0.241299	0.758701
0.900995	0.0990055
0.871313	0.128687
0.82519	0.17481
0.754971	0.245029
0.654383	0.345617
0.525886	0.474114
0.386799	0.613201
0.262468	0.737532
0.169315	0.830685
0.107906	0.892094
0.070096	0.929904
0.047228	0.952772
0.0331879	0.966812
0.0242856	0.975714
0.0184178	0.981582
0.0143953	0.985605
0.0115345	0.988466
0.00943174	0.990568
0.00784102	0.992159
0.00660755	0.993392
0.00563092	0.994369
0.00484409	0.995156
0.00420114	0.995799
0.00366986	0.99633
0.00322715	0.996773
0.00285615	0.997144
0.00254434	0.997456
0.00228232	0.997718
0.00206298	0.997937
0.00188087	0.998119
0.00173188	0.998268
0.00161289	0.998387
0.00152164	0.998478
0.00145653	0.998543
0.00141659	0.998583
0.00140139	0.998599
0.001411	0.998589
0.00144599	0.998554
0.00150746	0.998493
0.00159702	0.998403
0.00171685	0.998283
0.00186976	0.99813
0.00205921	0.997941
0.00228944	0.997711
0.00256551	0.997434
0.00289338	0.997107
0.00328002	0.99672
0.00373345	0.996267
0.0042628	0.995737
0.00487825	0.995122
0.00559103	0.994409
0.0064132	0.993587
0.00735735	0.992643
0.00843616	0.991564
0.00966176	0.990338
0.0110449	0.988955
0.0125939	0.987406
0.0143134	0.985687
0.0162034	0.983797
0.0182577	0.981742
0.0204627	0.979537
0.0227971	0.977203
0.025231	0.974769
0.0277267	0.972273
0.0302394	0.969761
0.0327193	0.967281
0.0351144	0.964886
0.0373746	0.962625
0.0394562	0.960544
0.0413279	0.958672
0.0429777	0.957022
0.0444197	0.95558
0.0457025	0.954298
0.046916	0.953084
0.0481985	0.951802
0.0497402	0.95026
0.0517834	0.948217
0.0546165	0.945383
0.0585582	0.941442
0.06393	0.93607
0.0710139	0.928986
0.902047	0.0979531
0.867364	0.132636
0.811549	0.188451
0.724898	0.275102
0.602347	0.397653
0.454774	0.545226
0.310839	0.689161
0.197551	0.802449
0.122177	0.877823
0.0766495	0.923351
0.0499973	0.950003
0.0341975	0.965803
0.0244931	0.975507
0.0182642	0.981736
0.0140833	0.985917
0.0111579	0.988842
0.00903369	0.990966
0.00744096	0.992559
0.00621356	0.993786
0.00524562	0.994754
0.00446751	0.995532
0.00383211	0.996168
0.00330666	0.996693
0.00286787	0.997132
0.00249881	0.997501
0.00218698	0.997813
0.00192298	0.998077
0.00169967	0.9983
0.00151158	0.998488
0.00135447	0.998646
0.0012251	0.998775
0.00112098	0.998879
0.00104026	0.99896
0.000981591	0.999018
0.000944091	0.999056
0.000927274	0.999073
0.000931024	0.999069
0.000955574	0.999044
0.0010015	0.998998
0.00106973	0.99893
0.00116153	0.998838
0.00127854	0.998721
0.00142277	0.998577
0.00159664	0.998403
0.00180299	0.998197
0.00204508	0.997955
0.00232662	0.997673
0.00265173	0.997348
0.00302497	0.996975
0.00345124	0.996549
0.00393572	0.996064
0.00448373	0.995516
0.0051006	0.994899
0.00579137	0.994209
0.00656057	0.993439
0.00741185	0.992588
0.00834758	0.991652
0.00936845	0.990632
0.010473	0.989527
0.0116575	0.988343
0.012915	0.987085
0.014236	0.985764
0.0156078	0.984392
0.0170151	0.982985
0.0184402	0.98156
0.0198641	0.980136
0.0212673	0.978733
0.0226317	0.977368
0.0239418	0.976058
0.0251868	0.974813
0.0263631	0.973637
0.0274763	0.972524
0.0285436	0.971456
0.0295963	0.970404
0.0306815	0.969318
0.0318644	0.968136
0.0332294	0.966771
0.0348802	0.96512
0.0369402	0.96306
0.0395496	0.96045
0.042861	0.957139
0.903926	0.0960743
0.864412	0.135588
0.798564	0.201436
0.694712	0.305288
0.551047	0.448953
0.389908	0.610092
0.249027	0.750973
0.150436	0.849564
0.0907982	0.909202
0.056857	0.943143
0.0375158	0.962484
0.0260989	0.973901
0.0190234	0.980977
0.0144102	0.98559
0.0112565	0.988744
0.00900795	0.990992
0.00734555	0.992654
0.00607808	0.993922
0.00508648	0.994914
0.00429391	0.995706
0.00364923	0.996351
0.00311737	0.996883
0.00267366	0.997326
0.00230035	0.9977
0.00198443	0.998016
0.00171615	0.998284
0.00148814	0.998512
0.00129473	0.998705
0.00113155	0.998868
0.00099519	0.999005
0.000883019	0.999117
0.000793007	0.999207
0.000723623	0.999276
0.000673753	0.999326
0.000642647	0.999357
0.000629874	0.99937
0.000635297	0.999365
0.000659055	0.999341
0.00070155	0.999298
0.000763447	0.999237
0.000845668	0.999154
0.0009494	0.999051
0.0010761	0.998924
0.00122748	0.998773
0.00140556	0.998594
0.00161261	0.998387
0.00185117	0.998149
0.00212404	0.997876
0.00243425	0.997566
0.00278502	0.997215
0.0031797	0.99682
0.00362168	0.996378
0.0041143	0.995886
0.00466073	0.995339
0.00526377	0.994736
0.00592572	0.994074
0.00664815	0.993352
0.00743173	0.992568
0.00827599	0.991724
0.00917919	0.990821
0.0101382	0.989862
0.0111483	0.988852
0.0122034	0.987797
0.0132961	0.986704
0.0144178	0.985582
0.0155593	0.984441
0.0167109	0.983289
0.0178639	0.982136
0.0190104	0.98099
0.0201449	0.979855
0.0212651	0.978735
0.022373	0.977627
0.0234758	0.976524
0.0245875	0.975413
0.0257294	0.974271
0.0269316	0.973068
0.0282336	0.971766
0.029685	0.970315
0.0313459	0.968654
0.0332868	0.966713
0.0355882	0.964412
0.906758	0.0932423
0.862859	0.137141
0.787055	0.212945
0.665861	0.334139
0.502895	0.497105
0.333688	0.666312
0.200793	0.799207
0.116879	0.883121
0.0697071	0.930293
0.0438861	0.956114
0.0293558	0.970644
0.0207477	0.979252
0.0153481	0.984652
0.0117717	0.988228
0.00928562	0.990714
0.00748391	0.992516
0.00613147	0.993869
0.00508606	0.994914
0.00425813	0.995742
0.00358929	0.996411
0.00304022	0.99696
0.0025837	0.997416
0.00220036	0.9978
0.00187615	0.998124
0.00160066	0.998399
0.00136603	0.998634
0.00116627	0.998834
0.000996762	0.999003
0.000853895	0.999146
0.000734862	0.999265
0.000637476	0.999363
0.00056005	0.99944
0.000501311	0.999499
0.000460334	0.99954
0.000436497	0.999564
0.000429447	0.999571
0.00043908	0.999561
0.000465517	0.999534
0.000509104	0.999491
0.000570399	0.99943
0.000650172	0.99935
0.000749407	0.999251
0.000869297	0.999131
0.00101125	0.998989
0.00117688	0.998823
0.00136802	0.998632
0.0015867	0.998413
0.00183513	0.998165
0.00211569	0.997884
0.0024309	0.997569
0.00278338	0.997217
0.00317577	0.996824
0.00361069	0.996389
0.00409065	0.995909
0.00461793	0.995382
0.00519451	0.994805
0.0058219	0.994178
0.00650108	0.993499
0.00723232	0.992768
0.00801516	0.991985
0.00884822	0.991152
0.00972929	0.990271
0.0106552	0.989345
0.0116221	0.988378
0.0126252	0.987375
0.0136595	0.98634
0.0147197	0.98528
0.0158006	0.984199
0.0168977	0.983102
0.0180076	0.981992
0.0191286	0.980871
0.0202614	0.979739
0.0214095	0.97859
0.0225802	0.97742
0.0237851	0.976215
0.0250404	0.97496
0.0263683	0.973632
0.0277967	0.972203
0.02936	0.97064
0.0310993	0.968901
0.0330622	0.966938
0.910616	0.0893843
0.863066	0.136934
0.777854	0.222146
0.639752	0.360248
0.459689	0.540311
0.286812	0.713188
0.164011	0.835989
0.0929726	0.907027
0.0552049	0.944795
0.0350472	0.964953
0.0237555	0.976244
0.0170194	0.982981
0.0127413	0.987259
0.00986663	0.990133
0.00783895	0.992161
0.00634902	0.993651
0.0052164	0.994784
0.00433098	0.995669
0.00362281	0.996377
0.00304584	0.996954
0.00256877	0.997431
0.00216974	0.99783
0.00183306	0.998167
0.00154727	0.998453
0.0013038	0.998696
0.00109615	0.998904
0.000919345	0.999081
0.000769498	0.999231
0.000643589	0.999356
0.000539252	0.999461
0.000454644	0.999545
0.000388346	0.999612
0.000339289	0.999661
0.000306705	0.999693
0.000290087	0.99971
0.000289162	0.999711
0.000303869	0.999696
0.000334349	0.999666
0.000380935	0.999619
0.000444144	0.999556
0.000524678	0.999475
0.000623418	0.999377
0.000741426	0.999259
0.000879947	0.99912
0.0010404	0.99896
0.00122438	0.998776
0.00143365	0.998566
0.00167014	0.99833
0.00193589	0.998064
0.00223308	0.997767
0.00256398	0.997436
0.00293088	0.997069
0.00333608	0.996664
0.00378181	0.996218
0.00427017	0.99573
0.00480306	0.995197
0.00538207	0.994618
0.00600842	0.993992
0.00668291	0.993317
0.00740579	0.992594
0.00817675	0.991823
0.00899486	0.991005
0.00985861	0.990141
0.0107659	0.989234
0.0117141	0.988286
0.0127004	0.9873
0.0137214	0.986279
0.0147742	0.985226
0.0158559	0.984144
0.0169642	0.983036
0.018098	0.981902
0.0192575	0.980742
0.0204446	0.979555
0.0216636	0.978336
0.0229213	0.977079
0.0242279	0.975772
0.0255968	0.974403
0.0270458	0.972954
0.0285965	0.971404
0.0302751	0.969725
0.0321128	0.967887
0.915501	0.0844993
0.865317	0.134683
0.771746	0.228254
0.617621	0.382379
0.422516	0.577484
0.248797	0.751203
0.136218	0.863782
0.075747	0.924253
0.0449522	0.955048
0.0287911	0.971209
0.019744	0.980256
0.0143047	0.985695
0.0108104	0.98919
0.00843265	0.991567
0.00673453	0.993265
0.00547222	0.994528
0.00450255	0.995497
0.00373748	0.996263
0.00312065	0.996879
0.00261466	0.997385
0.00219392	0.997806
0.00184038	0.99816
0.00154104	0.998459
0.00128632	0.998714
0.00106901	0.998931
0.000883631	0.999116
0.00072595	0.999274
0.000592669	0.999407
0.000481208	0.999519
0.000389548	0.99961
0.000316117	0.999684
0.00025971	0.99974
0.000219427	0.999781
0.000194631	0.999805
0.000184917	0.999815
0.000190084	0.99981
0.000210125	0.99979
0.000245209	0.999755
0.000295677	0.999704
0.000362038	0.999638
0.000444962	0.999555
0.000545283	0.999455
0.000663993	0.999336
0.000802247	0.999198
0.000961356	0.999039
0.00114279	0.998857
0.00134815	0.998652
0.00157921	0.998421
0.00183783	0.998162
0.00212601	0.997874
0.00244582	0.997554
0.00279937	0.997201
0.0031888	0.996811
0.00361622	0.996384
0.00408365	0.995916
0.00459297	0.995407
0.00514587	0.994854
0.00574377	0.994256
0.00638779	0.993612
0.00707866	0.992921
0.0078167	0.992183
0.00860181	0.991398
0.00943342	0.990567
0.0103105	0.989689
0.0112318	0.988768
0.0121955	0.987805
0.0131998	0.9868
0.0142427	0.985757
0.0153225	0.984677
0.0164378	0.983562
0.0175876	0.982412
0.0187722	0.981228
0.0199926	0.980007
0.0212517	0.978748
0.0225538	0.977446
0.0239058	0.976094
0.0253165	0.974684
0.0267978	0.973202
0.0283646	0.971635
0.0300347	0.969965
0.0318295	0.968171
0.921331	0.078669
0.869773	0.130227
0.769397	0.230603
0.600486	0.399514
0.39185	0.60815
0.218577	0.781423
0.115222	0.884778
0.0631254	0.936875
0.037496	0.962504
0.0242089	0.975791
0.0167643	0.983236
0.0122557	0.987744
0.00933022	0.99067
0.00731812	0.992682
0.00586607	0.994134
0.00477621	0.995224
0.00393171	0.996068
0.00326033	0.99674
0.00271549	0.997285
0.0022661	0.997734
0.00189074	0.998109
0.00157424	0.998426
0.00130559	0.998694
0.00107663	0.998923
0.000881203	0.999119
0.000714613	0.999285
0.000573212	0.999427
0.000454157	0.999546
0.000355222	0.999645
0.000274666	0.999725
0.000211139	0.999789
0.00016361	0.999836
0.000131323	0.999869
0.000113753	0.999886
0.000110583	0.999889
0.000121681	0.999878
0.00014709	0.999853
0.000187015	0.999813
0.000241817	0.999758
0.000312009	0.999688
0.000398255	0.999602
0.000501365	0.999499
0.000622297	0.999378
0.000762157	0.999238
0.000922193	0.999078
0.0011038	0.998896
0.0013085	0.998692
0.00153795	0.998462
0.00179393	0.998206
0.00207831	0.997922
0.00239306	0.997607
0.0027402	0.99726
0.00312176	0.996878
0.0035398	0.99646
0.0039963	0.996004
0.00449317	0.995507
0.00503215	0.994968
0.00561484	0.994385
0.00624257	0.993757
0.00691639	0.993084
0.00763706	0.992363
0.00840499	0.991595
0.00922023	0.99078
0.0100825	0.989917
0.0109913	0.989009
0.0119456	0.988054
0.0129445	0.987056
0.0139868	0.986013
0.0150715	0.984929
0.0161976	0.983802
0.0173646	0.982635
0.0185727	0.981427
0.0198227	0.980177
0.0211164	0.978884
0.022457	0.977543
0.0238492	0.976151
0.0252993	0.974701
0.0268158	0.973184
0.028409	0.971591
0.0300921	0.969908
0.0318804	0.96812
0.927942	0.0720579
0.876438	0.123562
0.771307	0.228693
0.58915	0.41085
0.367759	0.632241
0.194938	0.805062
0.0992932	0.900707
0.0537062	0.946294
0.0319291	0.968071
0.0207517	0.979248
0.0144836	0.985516
0.0106641	0.989336
0.00816492	0.991835
0.00643062	0.993569
0.00516812	0.994832
0.00421289	0.995787
0.00346738	0.996533
0.00287095	0.997129
0.00238434	0.997616
0.00198121	0.998019
0.00164329	0.998357
0.00135761	0.998642
0.0011147	0.998885
0.000907517	0.999092
0.000730742	0.999269
0.000580283	0.99942
0.000452969	0.999547
0.000346324	0.999654
0.00025841	0.999742
0.000187716	0.999812
0.000133073	0.999867
9.36037e-05	0.999906
6.8669e-05	0.999931
5.7843e-05	0.999942
6.08874e-05	0.999939
7.77345e-05	0.999922
0.000108476	0.999892
0.000153352	0.999847
0.000212751	0.999787
0.0002872	0.999713
0.000377365	0.999623
0.000484053	0.999516
0.000608205	0.999392
0.000750901	0.999249
0.000913356	0.999087
0.00109692	0.998903
0.00130306	0.998697
0.00153339	0.998467
0.00178961	0.99821
0.00207353	0.997926
0.00238706	0.997613
0.00273214	0.997268
0.00311078	0.996889
0.00352499	0.996475
0.00397674	0.996023
0.00446796	0.995532
0.00500048	0.995
0.00557596	0.994424
0.00619593	0.993804
0.00686166	0.993138
0.00757421	0.992426
0.00833434	0.991666
0.00914256	0.990857
0.00999906	0.990001
0.0109038	0.989096
0.0118565	0.988144
0.0128567	0.987143
0.0139038	0.986096
0.0149972	0.985003
0.0161364	0.983864
0.0173213	0.982679
0.0185519	0.981448
0.0198289	0.980171
0.0211538	0.978846
0.0225288	0.977471
0.0239574	0.976043
0.0254442	0.974556
0.0269956	0.973004
0.0286192	0.971381
0.0303248	0.969675
0.0321238	0.967876
0.935099	0.0649012
0.885138	0.114862
0.777759	0.222241
0.584244	0.415756
0.350121	0.649879
0.176761	0.823239
0.0871424	0.912858
0.0465528	0.953447
0.0276753	0.972325
0.0180777	0.981922
0.0126951	0.987305
0.00939959	0.9906
0.00722872	0.992771
0.00571119	0.994289
0.00459853	0.995401
0.00375102	0.996249
0.00308561	0.996914
0.00255048	0.99745
0.00211196	0.997888
0.00174735	0.998253
0.00144088	0.998559
0.00118128	0.998819
0.000960324	0.99904
0.00077185	0.999228
0.0006112	0.999389
0.000474788	0.999525
0.00035983	0.99964
0.000264153	0.999736
0.000186059	0.999814
0.00012423	0.999876
7.76546e-05	0.999922
4.55804e-05	0.999954
2.7475e-05	0.999973
2.29986e-05	0.999977
3.19837e-05	0.999968
5.44211e-05	0.999946
9.0449e-05	0.99991
0.000140346	0.99986
0.000204526	0.999795
0.000283538	0.999716
0.000378059	0.999622
0.000488899	0.999511
0.000616998	0.999383
0.000763424	0.999237
0.000929374	0.999071
0.00111617	0.998884
0.00132527	0.998675
0.00155822	0.998442
0.0018167	0.998183
0.00210249	0.997898
0.00241744	0.997583
0.00276347	0.997237
0.00314256	0.996857
0.00355668	0.996443
0.00400784	0.995992
0.00449796	0.995502
0.00502893	0.994971
0.00560251	0.994397
0.00622033	0.99378
0.00688384	0.993116
0.00759431	0.992406
0.00835276	0.991647
0.00916	0.99084
0.0100166	0.989983
0.0109229	0.989077
0.0118789	0.988121
0.0128848	0.987115
0.0139402	0.98606
0.015045	0.984955
0.016199	0.983801
0.0174021	0.982598
0.0186547	0.981345
0.0199573	0.980043
0.021311	0.978689
0.0227176	0.977282
0.0241797	0.97582
0.0257011	0.974299
0.0272863	0.972714
0.0289414	0.971059
0.0306738	0.969326
0.0324924	0.967508
0.942519	0.057481
0.895519	0.104481
0.788768	0.211232
0.586279	0.413721
0.338793	0.661207
0.163128	0.836872
0.07784	0.92216
0.0410374	0.958963
0.0243608	0.975639
0.0159672	0.984033
0.0112655	0.988734
0.00837764	0.991622
0.0064654	0.993535
0.00512077	0.994879
0.00412906	0.995871
0.00336947	0.996631
0.00277011	0.99723
0.00228599	0.997714
0.00188782	0.998112
0.0015558	0.998444
0.00127613	0.998724
0.00103892	0.998961
0.000836913	0.999163
0.000664699	0.999335
0.000518157	0.999482
0.000394117	0.999606
0.00029012	0.99971
0.000204246	0.999796
0.000135001	0.999865
8.12308e-05	0.999919
4.20601e-05	0.999958
1.68471e-05	0.999983
5.15156e-06	0.999995
6.71089e-06	0.999993
2.14223e-05	0.999979
4.93303e-05	0.999951
9.06179e-05	0.999909
0.0001456	0.999854
0.000214722	0.999785
0.000298553	0.999701
0.000397787	0.999602
0.000513246	0.999487
0.000645873	0.999354
0.000796736	0.999203
0.000967025	0.999033
0.00115805	0.998842
0.00137126	0.998629
0.00160817	0.998392
0.00187045	0.99813
0.00215985	0.99784
0.00247819	0.997522
0.00282738	0.997173
0.00320938	0.996791
0.00362616	0.996374
0.00407972	0.99592
0.00457201	0.995428
0.00510496	0.994895
0.0056804	0.99432
0.00630004	0.9937
0.00696547	0.993035
0.0076781	0.992322
0.00843916	0.991561
0.00924968	0.99075
0.0101105	0.98989
0.0110222	0.988978
0.0119852	0.988015
0.0129998	0.987
0.0140661	0.985934
0.0151843	0.984816
0.0163542	0.983646
0.0175762	0.982424
0.0188505	0.981149
0.0201777	0.979822
0.0215588	0.978441
0.0229951	0.977005
0.0244889	0.975511
0.0260429	0.973957
0.0276608	0.972339
0.0293475	0.970653
0.0311086	0.968891
0.0329513	0.967049
0.949907	0.0500933
0.907073	0.0929266
0.804037	0.195963
0.595664	0.404336
0.33375	0.66625
0.153352	0.846648
0.0707277	0.929272
0.0367353	0.963265
0.0217379	0.978262
0.014275	0.985725
0.0101062	0.989894
0.00754149	0.992459
0.00583684	0.994163
0.00463264	0.995367
0.00374022	0.99626
0.00305355	0.996946
0.00250944	0.997491
0.00206836	0.997932
0.0017045	0.998295
0.00140038	0.9986
0.0011438	0.998856
0.000925987	0.999074
0.00074052	0.999259
0.000582578	0.999417
0.0004485	0.999552
0.000335464	0.999665
0.000241283	0.999759
0.000164258	0.999836
0.000103067	0.999897
5.66997e-05	0.999943
2.43975e-05	0.999976
5.61684e-06	0.999994
0	1
7.35379e-06	0.999993
2.76345e-05	0.999972
6.0937e-05	0.999939
0.000107487	0.999893
0.000167636	0.999832
0.000241858	0.999758
0.000330747	0.999669
0.00043502	0.999565
0.000555509	0.999444
0.00069317	0.999307
0.000849075	0.999151
0.00102442	0.998976
0.00122051	0.998779
0.00143877	0.998561
0.00168074	0.998319
0.00194806	0.998052
0.00224246	0.997758
0.00256576	0.997434
0.00291985	0.99708
0.00330668	0.996693
0.00372824	0.996272
0.00418651	0.995813
0.00468347	0.995317
0.00522108	0.994779
0.00580122	0.994199
0.00642568	0.993574
0.00709613	0.992904
0.00781412	0.992186
0.008581	0.991419
0.009398	0.990602
0.0102661	0.989734
0.0111862	0.988814
0.0121588	0.987841
0.0131846	0.986815
0.0142639	0.985736
0.0153969	0.984603
0.016584	0.983416
0.0178253	0.982175
0.0191214	0.980879
0.0204727	0.979527
0.0218802	0.97812
0.023345	0.976655
0.024869	0.975131
0.0264543	0.973546
0.028104	0.971896
0.0298218	0.970178
0.0316125	0.968388
0.0334817	0.966518
0.956988	0.0430122
0.919192	0.0808081
0.822921	0.177079
0.612681	0.387319
0.335169	0.664831
0.146973	0.853027
0.0653469	0.934653
0.0333562	0.966644
0.0196386	0.980361
0.0129025	0.987098
0.00915672	0.990843
0.00685199	0.993148
0.00531646	0.994684
0.00422796	0.995772
0.00341817	0.996582
0.00279272	0.997207
0.00229539	0.997705
0.00189102	0.998109
0.00155661	0.998443
0.00127659	0.998723
0.00104007	0.99896
0.000839228	0.999161
0.000668304	0.999332
0.000522991	0.999477
0.000400011	0.9996
0.000296842	0.999703
0.00021153	0.999788
0.000142563	0.999857
8.87712e-05	0.999911
4.92691e-05	0.999951
2.34019e-05	0.999977
1.07133e-05	0.999989
1.09195e-05	0.999989
2.38906e-05	0.999976
4.96376e-05	0.99995
8.83022e-05	0.999912
0.000140151	0.99986
0.000205571	0.999794
0.000285066	0.999715
0.000379258	0.999621
0.000488882	0.999511
0.000614791	0.999385
0.000757953	0.999242
0.000919452	0.999081
0.00110049	0.9989
0.00130237	0.998698
0.00152653	0.998473
0.0017745	0.998225
0.00204791	0.997952
0.0023485	0.997652
0.00267807	0.997322
0.00303851	0.996961
0.00343176	0.996568
0.00385982	0.99614
0.00432467	0.995675
0.00482832	0.995172
0.00537274	0.994627
0.00595985	0.99404
0.00659151	0.993408
0.00726945	0.992731
0.00799531	0.992005
0.00877057	0.991229
0.00959656	0.990403
0.0104744	0.989526
0.0114052	0.988595
0.0123897	0.98761
0.0134286	0.986571
0.0145225	0.985478
0.0156718	0.984328
0.0168769	0.983123
0.0181382	0.981862
0.0194563	0.980544
0.0208316	0.979168
0.022265	0.977735
0.0237575	0.976243
0.0253106	0.974689
0.0269262	0.973074
0.0286068	0.971393
0.0303554	0.969645
0.0321758	0.967824
0.0340727	0.965927
0.96354	0.0364605
0.931241	0.0687592
0.844423	0.155577
0.637385	0.362615
0.343506	0.656494
0.143755	0.856245
0.0613862	0.938614
0.0307005	0.969299
0.0179471	0.982053
0.0117813	0.988219
0.00837455	0.991625
0.00628147	0.993719
0.00488533	0.995115
0.00389319	0.996107
0.00315288	0.996847
0.00257932	0.997421
0.00212195	0.997878
0.00174912	0.998251
0.00144019	0.99856
0.00118113	0.998819
0.000962171	0.999038
0.000776253	0.999224
0.000618201	0.999382
0.000484136	0.999516
0.000371108	0.999629
0.00027685	0.999723
0.000199613	0.9998
0.000138044	0.999862
9.11102e-05	0.999909
5.80341e-05	0.999942
3.8254e-05	0.999962
3.13917e-05	0.999969
3.72307e-05	0.999963
5.56992e-05	0.999944
8.68586e-05	0.999913
0.000130895	0.999869
0.000188115	0.999812
0.000258939	0.999741
0.000343902	0.999656
0.000443651	0.999556
0.000558946	0.999441
0.000690659	0.999309
0.000839776	0.99916
0.00100739	0.998993
0.00119472	0.998805
0.00140308	0.998597
0.0016339	0.998366
0.00188872	0.998111
0.00216917	0.997831
0.00247698	0.997523
0.00281397	0.997186
0.00318202	0.996818
0.00358306	0.996417
0.0040191	0.995981
0.00449212	0.995508
[truncated: 4,562 more rows]

[truncated: 27 more sheets: fig2_g_6, fig2_g_7, fig3_general_points_grid, fig3_b_top_1, fig3_b_top_2, fig3_b_top_3, fig3_b_top_4, fig3_b_mid_1, fig3_b_mid_2, fig3_b_mid_3, fig3_b_mid_4, fig3_b_bottom_1, fig4_a, fig4_b, fig4_c, fig5_a, fig5_b, fig5_c, fig5_d, fig5_e …]
